# Supplementary material for: Migrating mule deer compensate en route for phenological mismatches
Source: Nat Commun. 2023 Apr 10;14:2008. doi: 10.1038/s41467-023-37750-z (PMC10086060; doi:10.1038/s41467-023-37750-z)
Supplement: Supplementary file 4 — Source Data [file 41467_2023_37750_MOESM4_ESM.xlsx]

## Sheet: Fig1a,b;Fig3;SFig2;STables1,6
id_yr	year	timing	DOY_Start	DFP_Start	DOY_End	DFP_End
108_2014	2014	early	110	1.83969	144	-11.0442
108_2017	2017	late	124	35.2132	145	-4.25
108_2018	2018	late	118	14.1436	147	5.31368
108_2019	2019	mid	109	-10.9116	154	-9.03351
108_2020	2020	mid	89	-24.6602	147	-12.23
112_2016	2016	mid	131	28.9978	157	15.6239
112_2018	2018	mid	90	-11.6806	149	13.0426
116_2014	2014	early	112	4.60835	144	8.89362
117_2014	2014	early	112	2.83879	148	4.69444
117_2016	2016	early	93	-9.2971	146	15.0575
119_2018	2018	mid	98	-5.5672	145	17.12
121_2014	2014	late	119	10.3631	141	3.55814
121_2016	2016	mid	103	0.0093023	128	2.47418
127_2014	2014	late	122	14.2009	145	6.31707
127_2016	2016	late	152	42.637	199	72.9783
129_2016	2016	mid	135	30.0194	162	5.28966
129_2017	2017	mid	115	33.8082	152	-13.6515
17_2011	2011	early	91	-26.5034	159	3.55639
17_2012	2012	mid	98	-7.81752	128	2.32468
219_2016	2016	late	143	36.2952	158	24.3625
219_2017	2017	late	126	51.4556	142	7.52
219_2018	2018	late	124	27.8323	142	2
22_2011	2011	late	92	-25.3832	165	3.86179
22_2012	2012	mid	97	-8.16667	146	8.72321
225_2017	2017	mid	100	7.47515	135	-0.597015
225_2018	2018	mid	85	-18.4917	128	4.375
225_2019	2019	early	78	-41.1046	138	-4.46565
225_2020	2020	mid	97	-18.5938	135	-4.01739
233_2016	2016	late	139	37.0581	160	37.0641
233_2017	2017	late	123	35.7299	150	15.2176
233_2018	2018	late	130	27.2188	154	30.5983
235_2016	2016	mid	135	26.7566	182	36.8867
235_2018	2018	late	124	25.2869	148	2.14925
242_2019	2019	late	126	12.7923	163	14.3971
242_2020	2020	late	126	13.9529	164	16.7955
248_2016	2016	early	75	-27.4486	129	-0.773913
251_2017	2017	mid	99	8.24845	153	4.31373
251_2018	2018	mid	92	-12.6837	147	7.08696
254_2016	2016	early	93	-14.9479	136	8.75758
254_2017	2017	mid	105	12.3069	136	6.5
254_2018	2018	late	122	21.2146	144	16.7576
255_2019	2019	mid	90	-27.472	166	16.5906
255_2020	2020	early	79	-37.1646	167	7.35261
257_2017	2017	mid	105	13.8104	143	-15.6225
257_2018	2018	mid	98	-3.35019	143	6.23529
259_2018	2018	mid	101	-0.187579	142	14.8095
259_2019	2019	mid	108	-9.61718	165	17.1935
259_2020	2020	late	111	-4.92257	158	15.7193
260_2016	2016	mid	97	-11.764	174	42.6375
260_2017	2017	mid	101	17.7565	165	26.1579
260_2018	2018	early	70	-33.4224	137	7.03922
260_2019	2019	early	76	-45.7241	139	-5.93333
260_2020	2020	early	79	-40.6232	140	-1.48936
263_2016	2016	mid	97	-3.37868	160	10.7104
278_2017	2017	mid	97	15.2486	143	2.71795
278_2018	2018	mid	90	-10.4619	147	13.6667
279_2017	2017	mid	113	23.3043	145	7.88136
279_2018	2018	mid	100	-3.58861	145	15.1389
279_2020	2020	mid	98	-13.7323	144	-2.28571
282_2017	2017	mid	109	28.4516	171	36.2924
285_2017	2017	late	127	52.4057	144	15.4677
286_2017	2017	early	77	-0.284404	150	-13.8391
286_2018	2018	early	72	-32.2778	175	23.8594
287_2017	2017	late	134	50.1972	199	28.5311
287_2018	2018	late	113	8.54783	161	8.23973
287_2019	2019	early	49	-69.7989	196	20.7143
290_2017	2017	late	123	42.5751	146	-7.5
290_2018	2018	mid	90	-11.7918	143	4.33871
290_2019	2019	late	125	4.08646	155	-4.62222
290_2020	2020	early	82	-36.2144	148	-6.54167
291_2017	2017	late	123	41.9284	161	28.2658
291_2019	2019	late	145	26.0748	165	20
291_2020	2020	late	123	7.83753	157	12.7241
292_2017	2017	early	75	5.44758	187	15.4444
292_2018	2018	late	113	8.68559	161	7.42647
293_2017	2017	late	131	49.9351	150	17.6098
293_2018	2018	mid	112	12.4381	140	17.6
298_2017	2017	mid	87	-12.0197	164	9.78065
298_2018	2018	late	116	12.7722	160	7.55769
298_2019	2019	early	77	-45.1399	196	29.2727
299_2017	2017	mid	122	32.2391	144	-15.9167
299_2018	2018	early	76	-28.5263	153	3.14545
3_2011	2011	early	90	-25.7104	157	4.98438
30_2011	2011	late	92	-24.884	190	33.7027
30_2012	2012	early	72	-35.4047	135	6.8
300_2017	2017	mid	87	-5.46774	171	10.2302
300_2018	2018	early	69	-36.0346	156	7.2605
300_2019	2019	early	50	-69.883	177	5.07941
300_2020	2020	early	73	-44.0582	158	0.179487
302_2017	2017	mid	115	22.3936	159	-4.53165
302_2018	2018	late	129	25.9433	161	12.5
303_2017	2017	late	128	38.1008	166	-3.35385
304_2017	2017	early	74	-22.5532	143	-3.76136
304_2018	2018	early	82	-23.1919	132	-4.82105
304_2019	2019	early	77	-40.761	145	-2.57377
305_2017	2017	early	74	-21.7222	160	21.0034
305_2018	2018	mid	84	-18.1067	155	29.9329
305_2019	2019	mid	107	-3.80546	157	8.27907
306_2017	2017	early	75	-28.6667	137	-6.71739
306_2019	2019	mid	106	-5.49859	144	-4.30159
306_2020	2020	mid	101	-10.1786	137	-4.84906
308_2017	2017	mid	122	33.1336	142	9.44238
308_2018	2018	mid	85	-14.1643	139	16.8934
308_2019	2019	late	122	4.98482	140	-4.1157
309_2017	2017	late	125	30.3969	149	2.79231
309_2018	2018	early	68	-38.1061	143	4.40146
309_2019	2019	mid	79	-41.5193	167	15.4576
316_2017	2017	mid	107	23.6459	131	-1.76087
319_2018	2018	mid	100	-3.37313	147	20.5
319_2019	2019	early	53	-65.3119	163	20.6
323_2017	2017	early	83	-12.1158	157	16.275
323_2018	2018	early	70	-34.6393	141	14.377
331_2017	2017	early	75	-19.3621	131	-6.95
331_2018	2018	mid	91	-12.8778	127	-6.82857
331_2019	2019	early	78	-36.4125	140	-7.4185
331_2020	2020	early	82	-36.0669	132	-12.2629
332_2017	2017	early	81	-12.753	154	1.475
333_2017	2017	late	123	30.2583	159	1.95506
334_2017	2017	late	127	36.8836	152	10.9375
336_2017	2017	early	76	-20.831	148	2.18803
336_2018	2018	early	82	-22.0922	148	3.32222
336_2019	2019	early	78	-41.151	156	7.03704
336_2020	2020	mid	100	-15.4481	147	4.91429
340_2018	2018	late	127	31.3779	148	13.2396
340_2019	2019	mid	111	3.1353	159	5.61333
340_2020	2020	mid	99	-14.07	150	2.56198
344_2018	2018	mid	100	-0.588936	155	10.725
344_2019	2019	mid	99	-17.5173	151	-15.4225
344_2020	2020	early	82	-31.5241	143	-15.8113
345_2018	2018	late	116	20.3486	142	14.6
345_2019	2019	late	131	17.0581	152	14.9394
35_2011	2011	late	124	0.950839	154	3.76
358_2018	2018	early	72	-32.8393	132	7.41509
359_2018	2018	early	72	-33.4969	141	12.7107
359_2019	2019	late	127	6.72714	147	4.22517
359_2020	2020	early	71	-46.2526	153	12.3011
369_2018	2018	mid	105	4.26182	130	-3.24085
369_2019	2019	mid	115	-5.67183	147	-1.60858
371_2019	2019	late	124	2.85733	140	1.7027
371_2020	2020	late	119	1.75849	140	0.733333
38_2011	2011	early	91	-26.8259	161	-6.02844
38_2012	2012	early	70	-35.18	135	-10.2109
44_2012	2012	late	112	14.2215	139	16.5775
442_2019	2019	mid	90	-26.8826	162	-3.86364
444_2020	2020	mid	101	-16.0586	156	0.530435
451_2020	2020	mid	100	-14.8399	164	22.4865
454_2020	2020	early	82	-36.6474	154	-9.19718
455_2020	2020	mid	98	-17.8371	142	-18.3333
463_2020	2020	late	117	2.9409	153	-2.78472
465_2020	2020	late	112	-3.27502	143	-0.0810811
466_2020	2020	late	121	10.2269	152	-18.9172
50_2012	2012	late	115	6.2549	134	6.76744

## Sheet: Fig2
timing	km	DFP	CI_95
early	0	-29.5745	5.40372
early	1	-29.0976	7.07551
early	2	-26.4248	6.77372
early	3	-30.8249	6.09867
early	4	-30.7954	9.8632
early	5	-22.0608	6.6612
early	6	-17.0163	8.36546
early	7	-21.5057	7.95916
early	8	-18.2768	5.94679
early	9	-17.4949	5.45132
early	10	-11.4161	4.61032
early	11	-12.352	4.2715
early	12	-14.705	4.4422
early	13	-12.4598	4.87733
early	14	-13.9058	6.11201
early	15	-11.8916	5.9169
early	16	-16.1496	7.22507
early	17	-16.1555	7.21429
early	18	-15.058	7.22905
early	19	-21.788	7.1262
early	20	-17.4772	8.46989
early	21	-19.5405	6.57484
early	22	-10.6655	7.18094
early	23	-12.883	5.76449
early	24	-10.7037	5.66888
early	25	-8.03036	5.70582
early	26	-9.47574	4.51879
early	27	-4.91189	4.95608
early	28	-8.45718	5.12942
early	29	-7.30035	6.02616
early	30	-9.51863	5.43473
early	31	-9.84524	6.18639
early	32	-5.72727	5.2243
early	33	-2.91043	8.44921
early	34	4.62121	8.62742
early	35	-1.83772	7.38738
early	36	-6.08762	7.91826
early	37	-4.39103	6.02294
early	38	-8.08264	4.56373
early	39	-7.79825	6.69237
early	40	-6.95019	6.00747
early	41	-3.39959	5.51464
early	42	-6.19691	5.81841
early	43	-3.81884	5.92551
early	44	-1.45833	9.44266
early	45	-1.36458	8.5711
early	46	6.78571	10.2019
early	47	1.3	7.97822
early	48	2.03846	6.89264
early	49	6.26923	9.04238
early	50	6.90476	17.2672
early	51	3.88889	7.25428
early	52	6.6875	10.6691
early	53	10.2222	8.95673
early	54	0	6.21682
early	55	7.03333	5.11333
early	56	2.52941	9.81421
early	57	7.04	5.22439
early	58	5.59524	5.87531
early	59	1.0372	6.32562
early	60	0.814516	4.89646
early	61	1.68111	7.47695
early	62	-1.28333	6.76516
early	63	-0.458333	11.1968
early	64	5.125	7.6029
early	65	4.72549	9.88216
early	66	6.42857	13.0072
early	67	3.70175	5.50347
early	68	1.39474	6.62111
early	69	1.64571	4.2245
early	70	0.085119	4.72401
early	71	2.19705	5.36323
early	72	-0.342041	3.43962
early	73	-0.993936	4.9101
early	74	-0.730042	4.24238
early	75	-0.43697	4.07836
early	76	1.12817	3.57063
early	77	0.115504	3.99938
early	78	-0.0266342	4.02286
early	79	-0.74629	4.10763
early	80	-2.3137	3.97693
early	81	-0.17174	4.9503
early	82	3.52488	4.24306
early	83	2.84408	4.0579
early	84	-0.750831	4.09756
early	85	-1.18438	3.89597
early	86	-1.22071	4.24502
early	87	0.0106817	5.10621
early	88	-0.193989	4.59893
early	89	1.46219	4.42079
early	90	0.00600614	4.58329
early	91	2.26343	5.53015
early	92	4.57576	4.69941
early	93	6.48869	4.12041
early	94	6.76494	4.02782
early	95	6.46011	7.64656
early	96	2.34944	5.23526
early	97	-0.226124	5.90141
early	98	8.76267	5.70288
early	99	2.52156	5.70668
early	100	0.226893	5.5955
early	101	2.60261	4.64246
early	102	4.43019	4.48369
early	103	2.01196	4.3947
early	104	1.20337	4.94707
early	105	4.22832	5.24453
early	106	7.15357	6.10989
early	107	2.12515	4.18422
early	108	4.88511	4.40279
early	109	3.43753	4.80384
early	110	1.92679	5.84164
early	111	1.253	4.92272
early	112	-0.614302	5.72637
early	113	-0.394338	5.94996
early	114	-1.61368	5.00535
early	115	3.85093	6.42982
early	116	2.87476	6.69012
early	117	-4.5625	6.69335
early	118	8.39357	8.84147
early	119	7.69888	5.58415
early	120	3.61222	4.90653
early	121	6.96193	5.10832
early	122	8.18619	4.82152
early	123	8.88366	4.18374
early	124	4.99636	5.77103
early	125	3.40882	4.89703
early	126	5.00153	5.11516
early	127	4.32106	6.0045
early	128	1.68204	6.44841
early	129	6.15819	5.89904
early	130	4.91014	5.41353
early	131	8.61978	5.30489
early	132	7.06956	5.2109
early	133	6.63468	7.10133
early	134	6.86991	4.5421
early	135	7.26498	4.24883
early	136	8.38501	5.77121
early	137	7.83041	4.83286
early	138	8.32657	4.41454
early	139	11.9506	4.22403
early	140	8.43431	4.40041
early	141	7.30813	4.68704
early	142	9.64722	4.47947
early	143	10.6828	4.43066
early	144	9.40827	4.92114
early	145	6.58117	4.65927
early	146	9.34031	4.91678
early	147	2.73844	5.16205
early	148	9.27794	6.77759
early	149	2.46588	4.77232
early	150	7.20557	4.8421
early	151	8.94391	4.81757
early	152	5.3162	4.25572
early	153	8.45191	5.49658
early	154	6.62501	5.64018
early	155	4.04216	6.62433
early	156	0.327174	6.05901
early	157	5.9817	7.14994
early	158	7.3612	4.39376
early	159	10.7185	4.99314
early	160	7.65238	5.6788
early	161	3.71206	3.86975
early	162	0.949559	4.06727
early	163	1.61324	5.95124
early	164	3.81181	4.48227
early	165	0.699055	3.3138
early	166	0.000354556	4.43027
early	167	0.0165539	4.0496
early	168	2.90658	4.8101
early	169	1.43043	5.56617
early	170	2.10386	4.26755
early	171	0.23125	4.58184
early	172	0.480776	5.29401
early	173	1.13006	4.55513
early	174	0.929825	4.32816
early	175	-0.678212	4.90229
early	176	-2.89345	6.33862
early	177	-0.965547	3.26092
early	178	1.66451	6.46631
early	179	0.83798	4.21937
early	180	5.77619	8.56025
early	181	3.7134	6.94732
early	182	8.8077	6.27009
early	183	7.29798	4.56922
early	184	4.27922	4.26575
early	185	6.92725	6.51124
early	186	3.54674	5.54279
early	187	2.9537	5.26739
early	188	7.9605	6.91942
early	189	7.25541	4.67354
early	190	4.17689	5.76373
early	191	10.4162	10.4192
early	192	8.38741	9.6774
early	193	6.65954	5.89064
early	194	3.55199	7.16989
early	195	5.07421	7.67302
early	196	8.1875	9.00461
early	197	6.96914	6.15212
early	198	7.43229	6.20343
early	199	3.28064	4.89216
early	200	6.8359	6.4589
early	201	5.30992	8.4173
early	202	7.66723	5.96962
early	203	11.4008	5.42937
early	204	14.8466	5.4105
early	205	8.47222	5.30396
early	206	8.79167	8.71632
early	207	8.36667	10.9071
early	208	7.13333	3.25095
early	209	7.03077	2.6638
early	210	5.51667	2.53372
early	211	-1.7	4.508
early	212	-1.13333	5.38594
early	213	-2.2	NA
early	214	-1.47619	14.0543
early	215	20	NA
early	216	18.7143	NA
early	217	14.4	NA
early	218	5	9.86512
early	219	3	13.72
early	220	12.7143	NA
early	221	12.0714	11.9
early	222	30	NA
mid	0	-4.27586	4.12222
mid	1	-5.46071	6.75544
mid	2	-1.14034	6.51894
mid	3	-0.919724	4.91772
mid	4	2.87731	6.49319
mid	5	2.15096	8.08111
mid	6	-1.70136	6.75139
mid	7	0.874809	6.76453
mid	8	2.29356	6.33184
mid	9	1.35317	4.81778
mid	10	3.933	4.96638
mid	11	1.99974	5.13621
mid	12	4.52554	4.74004
mid	13	0.568952	4.28065
mid	14	0.507746	5.98957
mid	15	-1.82476	4.42624
mid	16	-1.70222	7.01654
mid	17	-8.63471	8.07717
mid	18	-7.09876	6.48221
mid	19	-9.20863	4.42693
mid	20	-8.8718	5.43447
mid	21	-2.94774	4.92334
mid	22	-1.57843	5.3593
mid	23	-6.16965	5.65161
mid	24	-1.33695	6.59233
mid	25	-0.775	6.12026
mid	26	-1.16345	5.67974
mid	27	3.06825	5.56365
mid	28	1.23201	5.63359
mid	29	0.206428	5.01306
mid	30	-1.18183	5.42126
mid	31	3.00879	6.03126
mid	32	3.2066	6.7551
mid	33	0.761905	7.77898
mid	34	3.38782	6.55872
mid	35	2.08333	7.30607
mid	36	1.57407	5.54441
mid	37	0.232759	4.88779
mid	38	3.49885	5.00925
mid	39	2.07312	5.39273
mid	40	2.82564	4.97621
mid	41	2.58272	5.15289
mid	42	1.25331	4.92395
mid	43	2.07576	6.25699
mid	44	2.4475	5.27594
mid	45	4.6325	6.39146
mid	46	5.33333	6.74268
mid	47	10.8258	6.05764
mid	48	9.875	7.6602
mid	49	12.1611	7.99456
mid	50	7.55556	8.78986
mid	51	9.05556	7.26802
mid	52	11.8571	5.75776
mid	53	15	7.00317
mid	54	10.4118	7.98745
mid	55	13.0145	8.64602
mid	56	5.16333	4.95011
mid	57	10.5	5.21437
mid	58	9.15636	6.69245
mid	59	9.79757	5.05006
mid	60	5.99747	3.85992
mid	61	9.3869	4.806
mid	62	2.17292	5.24027
mid	63	7.82292	8.29745
mid	64	11.65	6.49707
mid	65	8.65476	6.56364
mid	66	5.65476	5.65248
mid	67	4.19591	5.68248
mid	68	8.26768	3.56079
mid	69	4.01894	5.0588
mid	70	8.82389	4.73896
mid	71	6.17944	3.77328
mid	72	5.72816	3.45494
mid	73	7.66885	3.7576
mid	74	5.20004	3.53911
mid	75	5.7371	3.32466
mid	76	7.01516	3.52544
mid	77	6.70831	3.22551
mid	78	7.16599	3.59039
mid	79	7.13965	3.47811
mid	80	7.80869	3.482
mid	81	7.05587	3.61277
mid	82	6.43689	3.70525
mid	83	8.1951	3.39956
mid	84	8.85926	3.76719
mid	85	6.86608	3.57136
mid	86	6.90522	3.51328
mid	87	5.27368	3.67694
mid	88	9.92053	4.07856
mid	89	5.57299	4.19488
mid	90	8.0762	4.22647
mid	91	9.0756	4.34477
mid	92	8.73668	3.95788
mid	93	12.2757	3.62552
mid	94	12.5218	4.06984
mid	95	17.2463	4.40509
mid	96	12.7532	3.63257
mid	97	13.4061	5.08639
mid	98	14.5783	3.96433
mid	99	9.12085	4.93705
mid	100	8.78554	4.7154
mid	101	9.62157	4.45891
mid	102	8.77284	4.14375
mid	103	9.59956	3.74285
mid	104	11.0122	3.28115
mid	105	10.8023	4.10737
mid	106	12.2424	3.80947
mid	107	10.1543	3.31886
mid	108	11.2879	4.64621
mid	109	14.3764	3.53475
mid	110	10.86	3.90575
mid	111	9.88817	3.60129
mid	112	7.66618	4.94306
mid	113	11.002	4.75569
mid	114	15.7592	4.63504
mid	115	11.7466	3.76698
mid	116	11.4432	4.41723
mid	117	12.4767	6.15529
mid	118	10.9766	5.39646
mid	119	14.356	4.09333
mid	120	15.5102	5.90298
mid	121	15.9078	5.87548
mid	122	12.5441	4.70806
mid	123	15.5268	4.34988
mid	124	13.389	4.9437
mid	125	12.0258	3.988
mid	126	11.4027	3.67958
mid	127	12.9136	3.87937
mid	128	13.2462	4.06849
mid	129	16.0796	3.52363
mid	130	19.3261	4.04044
mid	131	15.3971	4.86464
mid	132	15.7825	4.10932
mid	133	16.6075	4.60295
mid	134	15.1633	3.88046
mid	135	15.0132	3.72717
mid	136	17.4301	3.90544
mid	137	15.5194	3.31946
mid	138	17.097	4.19078
mid	139	16.9238	4.14763
mid	140	13.223	3.67694
mid	141	16.3372	4.27354
mid	142	14.6519	3.56807
mid	143	15.9547	4.75243
mid	144	13.5495	4.01705
mid	145	16.3033	3.54513
mid	146	15.03	4.17387
mid	147	12.1351	3.88367
mid	148	12.5632	3.93739
mid	149	14.7134	4.2654
mid	150	11.8804	3.58195
mid	151	12.0551	3.71934
mid	152	8.89293	2.90569
mid	153	12.8929	3.78515
mid	154	13.0057	3.90653
mid	155	14.376	4.55845
mid	156	13.7834	4.06033
mid	157	11.6933	3.79273
mid	158	12.2607	4.07745
mid	159	8.6939	4.02856
mid	160	8.39851	3.67018
mid	161	10.4237	4.15379
mid	162	7.69027	3.60584
mid	163	7.93709	4.37301
mid	164	8.87421	3.5477
mid	165	7.89028	3.90031
mid	166	11.4703	4.98503
mid	167	6.32815	4.00903
mid	168	7.91193	3.74742
mid	169	7.31154	3.26628
mid	170	7.76731	3.73244
mid	171	4.83713	3.35384
mid	172	5.34122	3.46838
mid	173	8.01361	3.67798
mid	174	4.20053	6.12342
mid	175	6.48664	3.33211
mid	176	7.29038	4.65193
mid	177	4.86057	3.59838
mid	178	4.65837	3.61586
mid	179	5.12754	3.4362
mid	180	5.9478	3.94061
mid	181	6.97506	3.78399
mid	182	3.43041	4.43008
mid	183	5.7919	3.71858
mid	184	6.83268	4.05052
mid	185	9.19373	9.86638
mid	186	6.2269	4.18115
mid	187	10.357	4.54781
mid	188	7.56667	6.14768
mid	189	9.22879	4.99288
mid	190	5.66093	3.95349
mid	191	7.81223	4.75959
mid	192	7.20056	4.83735
mid	193	7.2143	5.46089
mid	194	8.22672	6.90248
mid	195	11.4331	6.70907
mid	196	7.13444	4.95377
mid	197	6.27873	5.9943
mid	198	8.34441	8.06547
mid	199	5.95116	5.76728
mid	200	6.37664	7.77878
mid	201	9.06061	6.6266
mid	202	3.83083	7.5371
mid	203	9.39444	13.2569
mid	204	10.3278	11.6965
mid	205	9.01696	12.3498
mid	206	3.89753	5.49894
mid	207	2.8125	9.46638
mid	208	-5.15	11.169
mid	209	10.1095	10.0554
mid	210	8.42857	6.97906
mid	211	5.58889	11.6248
mid	212	7.38542	11.6046
mid	213	0	4.41906
mid	214	21.1111	30.386
mid	215	5	NA
mid	216	10.8611	16.3878
mid	217	16.6667	18.845
mid	218	-10	NA
mid	219	19	7.84
mid	220	30	NA
mid	221	12.75	6.37
mid	222	19	21.56
late	0	17.0851	5.57244
late	1	14.7582	8.12619
late	2	16.9193	8.89256
late	3	19.6083	7.30832
late	4	16.3006	6.64712
late	5	17.034	6.98649
late	6	17.1943	8.64741
late	7	19.7063	6.20728
late	8	21.0296	8.67628
late	9	12.5481	8.95085
late	10	22.2153	8.0801
late	11	21.0499	7.10288
late	12	12.237	9.20275
late	13	13.6559	7.07253
late	14	16.7516	8.59054
late	15	13.6031	10.1834
late	16	9.85913	7.82809
late	17	9.7962	7.96162
late	18	10.2418	6.34075
late	19	8.71164	10.1108
late	20	9.39912	9.72008
late	21	13.5385	8.38743
late	22	5.69444	6.06395
late	23	8.55973	5.16141
late	24	8.57745	4.97929
late	25	13.3197	4.84867
late	26	10.5682	5.6832
late	27	18.2989	5.01632
late	28	14.2952	4.23715
late	29	14.1125	6.53718
late	30	14.4246	6.29911
late	31	13.9348	7.10012
late	32	18.3571	9.5681
late	33	16.9911	8.05746
late	34	18.4016	8.26552
late	35	22.4719	7.49194
late	36	16.6618	8.28739
late	37	14.2632	6.76963
late	38	15.7889	6.24311
late	39	23.0205	7.57791
late	40	15.1548	9.17601
late	41	15.4058	5.81932
late	42	14.6097	5.40144
late	43	21.614	6.86105
late	44	12.6875	8.88324
late	45	19.3154	7.47354
late	46	26.6364	8.31147
late	47	14.5833	6.91539
late	48	19.2059	7.53646
late	49	26.5	11.9049
late	50	29.5	10.2814
late	51	17.5833	8.08294
late	52	22.1667	10.0661
late	53	29.5	8.26976
late	54	29.2031	7.60016
late	55	27.0833	8.74558
late	56	23.5476	5.59157
late	57	15.4103	10.3336
late	58	19.5185	5.92831
late	59	18.832	8.28973
late	60	23.5259	5.83769
late	61	24.9759	6.49141
late	62	22.4472	6.27375
late	63	16.8333	7.59753
late	64	21.2639	5.40272
late	65	23.0219	5.83622
late	66	22.367	4.60637
late	67	17.5098	9.56874
late	68	17.9294	4.89861
late	69	18.7712	7.10055
late	70	21.4879	5.89734
late	71	22.8619	4.454
late	72	19.6181	4.71805
late	73	18.2136	3.53517
late	74	19.884	4.01164
late	75	20.896	3.83173
late	76	19.0015	4.47414
late	77	19.4314	3.11374
late	78	17.8988	3.90567
late	79	19.7201	3.63333
late	80	17.2042	3.75454
late	81	18.1111	3.29868
late	82	17.3672	3.52544
late	83	18.6438	3.82092
late	84	17.3589	4.52345
late	85	15.7639	4.3762
late	86	18.441	4.03717
late	87	17.9848	4.02352
late	88	19.819	4.9257
late	89	22.6427	4.40793
late	90	21.1624	4.16432
late	91	23.45	3.3443
late	92	18.1688	6.04133
late	93	24.1211	4.65323
late	94	20.0127	3.5289
late	95	21.9618	4.10514
late	96	25.5289	6.25465
late	97	22.1664	6.90714
late	98	21.3794	6.31749
late	99	22.3463	4.33385
late	100	19.6667	4.69639
late	101	21.5686	6.29347
late	102	21.0072	4.49625
late	103	20.9086	4.38025
late	104	19.2465	6.31662
late	105	20.627	4.78465
late	106	17.235	5.12769
late	107	20.8831	4.34726
late	108	21.6452	4.26069
late	109	20.7445	4.97042
late	110	19.2419	6.66864
late	111	21.0503	5.27908
late	112	21.2851	5.41158
late	113	20.276	3.87129
late	114	19.0531	5.78907
late	115	21.1406	4.48159
late	116	23.5011	5.61574
late	117	20.2576	5.31549
late	118	20.2638	4.79118
late	119	21.0538	3.60936
late	120	22.0619	5.87598
late	121	23.5836	4.9908
late	122	17.8762	4.24948
late	123	18.7482	4.70586
late	124	26.4247	4.91418
late	125	23.7833	5.02443
late	126	22.9185	4.89286
late	127	22.3683	4.83531
late	128	22.1077	4.65311
late	129	23.3693	4.36102
late	130	22.9677	4.19336
late	131	26.4956	3.57516
late	132	24.5343	5.98051
late	133	29.8153	4.69289
late	134	23.0475	5.90047
late	135	25.2595	5.42803
late	136	26.6381	4.15605
late	137	22.9906	4.41494
late	138	20.8074	4.77727
late	139	22.6097	4.31041
late	140	22.4639	4.70266
late	141	24.7775	4.96252
late	142	23.5077	4.91136
late	143	25.154	5.35989
late	144	24.1891	5.79847
late	145	23.0313	4.73384
late	146	22.8564	5.32822
late	147	20.6631	6.60781
late	148	25.5493	5.58055
late	149	21.6882	6.93092
late	150	20.9365	6.02173
late	151	19.1604	7.88129
late	152	17.0961	5.98562
late	153	19.3651	4.38647
late	154	15.6469	5.29541
late	155	15.4119	5.10095
late	156	25.0986	7.25925
late	157	18.8906	8.82915
late	158	20.6333	6.59943
late	159	21.4846	7.06138
late	160	19.7255	7.18956
late	161	13.4678	4.53499
late	162	15.7465	8.49357
late	163	12.313	3.77515
late	164	16.2397	5.00636
late	165	16.3982	5.1964
late	166	18.1252	6.24715
late	167	16.5958	8.21549
late	168	12.0816	6.35175
late	169	14.4583	9.64816
late	170	9.92941	5.06533
late	171	10.2927	6.32065
late	172	9.09286	4.8819
late	173	11.2764	7.78432
late	174	14.4538	7.13862
late	175	14.0961	6.7599
late	176	16.7117	7.01697
late	177	14.3674	9.25653
late	178	9.91803	7.59476
late	179	11.2996	3.68609
late	180	15.9731	7.59788
late	181	11.9485	4.65839
late	182	14.147	7.0485
late	183	10.9792	4.71917
late	184	18.1818	8.61292
late	185	16.0208	4.12263
late	186	14.4733	4.39594
late	187	20.1284	8.05141
late	188	16.7108	5.48284
late	189	18.1396	8.39616
late	190	12.997	6.9782
late	191	15.1075	6.38105
late	192	18.0884	6.8174
late	193	16.4145	5.72068
late	194	15.7817	5.52195
late	195	17.9132	5.95112
late	196	17.3248	8.66865
late	197	10.1818	6.15431
late	198	15.0794	6.46633
late	199	10.6968	7.34494
late	200	15.5938	8.03016
late	201	13	5.07333
late	202	11.1048	5.58867
late	203	12.3944	8.06342
late	204	7.7	14.2811
late	205	11.8333	5.9968
late	206	4.96368	4.23662
late	207	8.36667	5.69788
late	208	5.77381	4.52793
late	209	12.7778	7.05765
late	210	5	4.08007
late	211	-1.5	10.78
late	212	3.33333	14.5504
late	213	8.55556	11.7014
late	214	3	NA
late	215	15	33.32
late	216	-0.666667	15.6936
late	217	1	NA
late	218	9.34375	8.51375
late	219	13	1.96
late	220	16.8333	0.326667
late	221	16.5038	1.46258
late	222	20.5	4.9

## Sheet: Fig4a
year	km	maxIRGdate
2011	0	124.529
2011	1	124.464
2011	2	124.402
2011	3	124.342
2011	4	124.284
2011	5	124.229
2011	6	124.176
2011	7	124.125
2011	8	124.077
2011	9	124.031
2011	10	123.987
2011	11	123.945
2011	12	123.905
2011	13	123.868
2011	14	123.833
2011	15	123.8
2011	16	123.769
2011	17	123.74
2011	18	123.714
2011	19	123.69
2011	20	123.668
2011	21	123.648
2011	22	123.63
2011	23	123.614
2011	24	123.6
2011	25	123.589
2011	26	123.579
2011	27	123.572
2011	28	123.566
2011	29	123.563
2011	30	123.562
2011	31	123.563
2011	32	123.566
2011	33	123.572
2011	34	123.579
2011	35	123.589
2011	36	123.602
2011	37	123.616
2011	38	123.633
2011	39	123.653
2011	40	123.674
2011	41	123.698
2011	42	123.725
2011	43	123.754
2011	44	123.785
2011	45	123.818
2011	46	123.854
2011	47	123.892
2011	48	123.933
2011	49	123.976
2011	50	124.022
2011	51	124.07
2011	52	124.12
2011	53	124.173
2011	54	124.228
2011	55	124.286
2011	56	124.347
2011	57	124.409
2011	58	124.475
2011	59	124.542
2011	60	124.613
2011	61	124.683
2011	62	124.753
2011	63	124.821
2011	64	124.889
2011	65	124.957
2011	66	125.024
2011	67	125.091
2011	68	125.159
2011	69	125.227
2011	70	125.296
2011	71	125.367
2011	72	125.438
2011	73	125.512
2011	74	125.588
2011	75	125.665
2011	76	125.746
2011	77	125.829
2011	78	125.916
2011	79	126.005
2011	80	126.099
2011	81	126.196
2011	82	126.298
2011	83	126.404
2011	84	126.515
2011	85	126.631
2011	86	126.752
2011	87	126.878
2011	88	127.011
2011	89	127.15
2011	90	127.295
2011	91	127.449
2011	92	127.613
2011	93	127.788
2011	94	127.972
2011	95	128.165
2011	96	128.367
2011	97	128.577
2011	98	128.793
2011	99	129.017
2011	100	129.247
2011	101	129.482
2011	102	129.723
2011	103	129.968
2011	104	130.217
2011	105	130.47
2011	106	130.725
2011	107	130.983
2011	108	131.243
2011	109	131.503
2011	110	131.765
2011	111	132.026
2011	112	132.287
2011	113	132.547
2011	114	132.806
2011	115	133.062
2011	116	133.315
2011	117	133.566
2011	118	133.812
2011	119	134.054
2011	120	134.291
2011	121	134.529
2011	122	134.771
2011	123	135.017
2011	124	135.268
2011	125	135.523
2011	126	135.781
2011	127	136.043
2011	128	136.307
2011	129	136.574
2011	130	136.843
2011	131	137.114
2011	132	137.386
2011	133	137.659
2011	134	137.934
2011	135	138.208
2011	136	138.483
2011	137	138.758
2011	138	139.032
2011	139	139.305
2011	140	139.577
2011	141	139.847
2011	142	140.115
2011	143	140.381
2011	144	140.645
2011	145	140.905
2011	146	141.162
2011	147	141.416
2011	148	141.665
2011	149	141.91
2011	150	142.151
2011	151	142.388
2011	152	142.623
2011	153	142.857
2011	154	143.09
2011	155	143.321
2011	156	143.551
2011	157	143.78
2011	158	144.008
2011	159	144.235
2011	160	144.461
2011	161	144.687
2011	162	144.912
2011	163	145.137
2011	164	145.362
2011	165	145.586
2011	166	145.811
2011	167	146.035
2011	168	146.259
2011	169	146.484
2011	170	146.709
2011	171	146.935
2011	172	147.161
2011	173	147.389
2011	174	147.616
2011	175	147.845
2011	176	148.075
2011	177	148.306
2011	178	148.539
2011	179	148.773
2011	180	149.008
2011	181	149.244
2011	182	149.481
2011	183	149.717
2011	184	149.954
2011	185	150.191
2011	186	150.428
2011	187	150.666
2011	188	150.903
2011	189	151.141
2011	190	151.379
2011	191	151.617
2011	192	151.855
2011	193	152.093
2011	194	152.332
2011	195	152.57
2011	196	152.809
2011	197	153.048
2011	198	153.286
2011	199	153.525
2011	200	153.764
2011	201	154.003
2011	202	154.242
2011	203	154.482
2011	204	154.721
2011	205	154.96
2011	206	155.2
2011	207	155.439
2011	208	155.679
2011	209	155.918
2011	210	156.158
2011	211	156.397
2011	212	156.637
2011	213	156.876
2011	214	157.116
2011	215	157.356
2011	216	157.596
2011	217	157.836
2011	218	158.076
2011	219	158.316
2011	220	158.556
2011	221	158.796
2011	222	159.036
2011	223	159.277
2011	224	159.517
2011	225	159.758
2011	226	159.998
2011	227	160.239
2011	228	160.48
2011	229	160.721
2011	230	160.962
2011	231	161.203
2011	232	161.444
2011	233	161.686
2011	234	161.927
2011	235	162.169
2011	236	162.41
2011	237	162.652
2011	238	162.894
2011	239	163.136
2011	240	163.378
2012	0	109.614
2012	1	109.911
2012	2	110.204
2012	3	110.494
2012	4	110.779
2012	5	111.06
2012	6	111.337
2012	7	111.61
2012	8	111.879
2012	9	112.143
2012	10	112.402
2012	11	112.657
2012	12	112.907
2012	13	113.152
2012	14	113.392
2012	15	113.626
2012	16	113.856
2012	17	114.08
2012	18	114.299
2012	19	114.513
2012	20	114.721
2012	21	114.923
2012	22	115.119
2012	23	115.309
2012	24	115.493
2012	25	115.671
2012	26	115.843
2012	27	116.009
2012	28	116.168
2012	29	116.32
2012	30	116.466
2012	31	116.605
2012	32	116.736
2012	33	116.859
2012	34	116.975
2012	35	117.085
2012	36	117.188
2012	37	117.285
2012	38	117.375
2012	39	117.46
2012	40	117.54
2012	41	117.614
2012	42	117.684
2012	43	117.749
2012	44	117.809
2012	45	117.866
2012	46	117.918
2012	47	117.968
2012	48	118.014
2012	49	118.057
2012	50	118.097
2012	51	118.135
2012	52	118.171
2012	53	118.205
2012	54	118.238
2012	55	118.269
2012	56	118.299
2012	57	118.329
2012	58	118.358
2012	59	118.387
2012	60	118.416
2012	61	118.434
2012	62	118.43
2012	63	118.406
2012	64	118.363
2012	65	118.302
2012	66	118.225
2012	67	118.133
2012	68	118.028
2012	69	117.911
2012	70	117.783
2012	71	117.646
2012	72	117.501
2012	73	117.349
2012	74	117.193
2012	75	117.032
2012	76	116.87
2012	77	116.706
2012	78	116.543
2012	79	116.382
2012	80	116.224
2012	81	116.07
2012	82	115.923
2012	83	115.783
2012	84	115.652
2012	85	115.531
2012	86	115.421
2012	87	115.325
2012	88	115.243
2012	89	115.176
2012	90	115.127
2012	91	115.087
2012	92	115.048
2012	93	115.01
2012	94	114.973
2012	95	114.938
2012	96	114.904
2012	97	114.872
2012	98	114.843
2012	99	114.816
2012	100	114.792
2012	101	114.77
2012	102	114.752
2012	103	114.738
2012	104	114.727
2012	105	114.72
2012	106	114.717
2012	107	114.719
2012	108	114.725
2012	109	114.736
2012	110	114.753
2012	111	114.774
2012	112	114.802
2012	113	114.835
2012	114	114.875
2012	115	114.92
2012	116	114.973
2012	117	115.032
2012	118	115.098
2012	119	115.172
2012	120	115.253
2012	121	115.349
2012	122	115.465
2012	123	115.601
2012	124	115.755
2012	125	115.925
2012	126	116.11
2012	127	116.31
2012	128	116.523
2012	129	116.747
2012	130	116.982
2012	131	117.226
2012	132	117.477
2012	133	117.736
2012	134	117.999
2012	135	118.267
2012	136	118.537
2012	137	118.808
2012	138	119.08
2012	139	119.351
2012	140	119.62
2012	141	119.885
2012	142	120.145
2012	143	120.399
2012	144	120.645
2012	145	120.883
2012	146	121.111
2012	147	121.328
2012	148	121.532
2012	149	121.723
2012	150	121.898
2012	151	122.065
2012	152	122.231
2012	153	122.395
2012	154	122.557
2012	155	122.718
2012	156	122.879
2012	157	123.038
2012	158	123.195
2012	159	123.352
2012	160	123.508
2012	161	123.664
2012	162	123.818
2012	163	123.972
2012	164	124.125
2012	165	124.278
2012	166	124.43
2012	167	124.582
2012	168	124.733
2012	169	124.884
2012	170	125.035
2012	171	125.186
2012	172	125.337
2012	173	125.488
2012	174	125.64
2012	175	125.791
2012	176	125.943
2012	177	126.095
2012	178	126.247
2012	179	126.4
2012	180	126.554
2012	181	126.707
2012	182	126.86
2012	183	127.013
2012	184	127.164
2012	185	127.316
2012	186	127.467
2012	187	127.617
2012	188	127.767
2012	189	127.917
2012	190	128.066
2012	191	128.215
2012	192	128.363
2012	193	128.511
2012	194	128.659
2012	195	128.806
2012	196	128.954
2012	197	129.1
2012	198	129.247
2012	199	129.393
2012	200	129.539
2012	201	129.685
2012	202	129.83
2012	203	129.976
2012	204	130.121
2012	205	130.266
2012	206	130.411
2012	207	130.556
2012	208	130.701
2012	209	130.846
2012	210	130.99
2012	211	131.135
2012	212	131.279
2012	213	131.424
2012	214	131.568
2012	215	131.713
2012	216	131.857
2012	217	132.001
2012	218	132.145
2012	219	132.289
2012	220	132.433
2012	221	132.576
2012	222	132.72
2012	223	132.863
2012	224	133.007
2012	225	133.15
2012	226	133.293
2012	227	133.435
2012	228	133.578
2012	229	133.72
2012	230	133.862
2012	231	134.004
2012	232	134.146
2012	233	134.288
2012	234	134.429
2012	235	134.57
2012	236	134.711
2012	237	134.851
2012	238	134.991
2012	239	135.131
2012	240	135.271
2014	0	109.649
2014	1	109.599
2014	2	109.552
2014	3	109.507
2014	4	109.465
2014	5	109.425
2014	6	109.388
2014	7	109.354
2014	8	109.322
2014	9	109.293
2014	10	109.266
2014	11	109.242
2014	12	109.221
2014	13	109.202
2014	14	109.186
2014	15	109.172
2014	16	109.162
2014	17	109.154
2014	18	109.148
2014	19	109.145
2014	20	109.145
2014	21	109.148
2014	22	109.153
2014	23	109.161
2014	24	109.172
2014	25	109.186
2014	26	109.202
2014	27	109.221
2014	28	109.243
2014	29	109.268
2014	30	109.295
2014	31	109.326
2014	32	109.36
2014	33	109.397
2014	34	109.437
2014	35	109.48
2014	36	109.527
2014	37	109.576
2014	38	109.629
2014	39	109.684
2014	40	109.742
2014	41	109.803
2014	42	109.867
2014	43	109.934
2014	44	110.004
2014	45	110.076
2014	46	110.151
2014	47	110.228
2014	48	110.308
2014	49	110.391
2014	50	110.476
2014	51	110.563
2014	52	110.653
2014	53	110.745
2014	54	110.839
2014	55	110.936
2014	56	111.035
2014	57	111.136
2014	58	111.239
2014	59	111.344
2014	60	111.452
2014	61	111.561
2014	62	111.672
2014	63	111.785
2014	64	111.9
2014	65	112.017
2014	66	112.136
2014	67	112.256
2014	68	112.379
2014	69	112.505
2014	70	112.632
2014	71	112.761
2014	72	112.893
2014	73	113.027
2014	74	113.164
2014	75	113.303
2014	76	113.444
2014	77	113.588
2014	78	113.734
2014	79	113.883
2014	80	114.035
2014	81	114.189
2014	82	114.346
2014	83	114.505
2014	84	114.668
2014	85	114.833
2014	86	115.001
2014	87	115.172
2014	88	115.346
2014	89	115.523
2014	90	115.703
2014	91	115.89
2014	92	116.088
2014	93	116.296
2014	94	116.513
2014	95	116.738
2014	96	116.972
2014	97	117.212
2014	98	117.46
2014	99	117.714
2014	100	117.973
2014	101	118.237
2014	102	118.505
2014	103	118.777
2014	104	119.051
2014	105	119.328
2014	106	119.607
2014	107	119.886
2014	108	120.166
2014	109	120.446
2014	110	120.724
2014	111	121.001
2014	112	121.276
2014	113	121.548
2014	114	121.817
2014	115	122.082
2014	116	122.341
2014	117	122.596
2014	118	122.844
2014	119	123.086
2014	120	123.32
2014	121	123.551
2014	122	123.782
2014	123	124.014
2014	124	124.246
2014	125	124.478
2014	126	124.71
2014	127	124.942
2014	128	125.175
2014	129	125.407
2014	130	125.639
2014	131	125.87
2014	132	126.102
2014	133	126.333
2014	134	126.563
2014	135	126.793
2014	136	127.022
2014	137	127.25
2014	138	127.477
2014	139	127.704
2014	140	127.929
2014	141	128.153
2014	142	128.377
2014	143	128.598
2014	144	128.819
2014	145	129.038
2014	146	129.255
2014	147	129.471
2014	148	129.685
2014	149	129.898
2014	150	130.108
2014	151	130.318
2014	152	130.526
2014	153	130.734
2014	154	130.941
2014	155	131.147
2014	156	131.353
2014	157	131.557
2014	158	131.761
2014	159	131.964
2014	160	132.167
2014	161	132.368
2014	162	132.569
2014	163	132.769
2014	164	132.968
2014	165	133.167
2014	166	133.364
2014	167	133.561
2014	168	133.757
2014	169	133.952
2014	170	134.146
2014	171	134.339
2014	172	134.531
2014	173	134.723
2014	174	134.913
2014	175	135.103
2014	176	135.292
2014	177	135.48
2014	178	135.667
2014	179	135.853
2014	180	136.038
2014	181	136.223
2014	182	136.407
2014	183	136.59
2014	184	136.773
2014	185	136.956
2014	186	137.138
2014	187	137.319
2014	188	137.5
2014	189	137.68
2014	190	137.86
2014	191	138.039
2014	192	138.217
2014	193	138.395
2014	194	138.571
2014	195	138.748
2014	196	138.923
2014	197	139.098
2014	198	139.271
2014	199	139.444
2014	200	139.617
2014	201	139.788
2014	202	139.959
2014	203	140.128
2014	204	140.297
2014	205	140.465
2014	206	140.632
2014	207	140.798
2014	208	140.963
2014	209	141.127
2014	210	141.289
2014	211	141.451
2014	212	141.612
2014	213	141.772
2014	214	141.931
2014	215	142.089
2014	216	142.246
2014	217	142.402
2014	218	142.556
2014	219	142.71
2014	220	142.863
2014	221	143.015
2014	222	143.167
2014	223	143.317
2014	224	143.466
2014	225	143.615
2014	226	143.762
2014	227	143.909
2014	228	144.054
2014	229	144.199
2014	230	144.343
2014	231	144.487
2014	232	144.629
2014	233	144.771
2014	234	144.911
2014	235	145.051
2014	236	145.19
2014	237	145.329
2014	238	145.466
2014	239	145.603
2014	240	145.739
2016	0	106.117
2016	1	106.059
2016	2	106.002
2016	3	105.947
2016	4	105.893
2016	5	105.842
2016	6	105.792
2016	7	105.744
2016	8	105.698
2016	9	105.654
2016	10	105.612
2016	11	105.571
2016	12	105.532
2016	13	105.495
2016	14	105.46
2016	15	105.427
2016	16	105.395
2016	17	105.365
2016	18	105.337
2016	19	105.311
2016	20	105.287
2016	21	105.264
2016	22	105.244
2016	23	105.225
2016	24	105.208
2016	25	105.193
2016	26	105.18
2016	27	105.168
2016	28	105.158
2016	29	105.15
2016	30	105.144
2016	31	105.141
2016	32	105.139
2016	33	105.139
2016	34	105.142
2016	35	105.147
2016	36	105.155
2016	37	105.164
2016	38	105.176
2016	39	105.189
2016	40	105.205
2016	41	105.223
2016	42	105.243
2016	43	105.265
2016	44	105.289
2016	45	105.315
2016	46	105.342
2016	47	105.372
2016	48	105.404
2016	49	105.437
2016	50	105.472
2016	51	105.51
2016	52	105.548
2016	53	105.589
2016	54	105.631
2016	55	105.676
2016	56	105.721
2016	57	105.769
2016	58	105.818
2016	59	105.869
2016	60	105.921
2016	61	105.974
2016	62	106.025
2016	63	106.077
2016	64	106.128
2016	65	106.179
2016	66	106.23
2016	67	106.281
2016	68	106.333
2016	69	106.385
2016	70	106.438
2016	71	106.492
2016	72	106.546
2016	73	106.603
2016	74	106.661
2016	75	106.72
2016	76	106.781
2016	77	106.845
2016	78	106.91
2016	79	106.978
2016	80	107.049
2016	81	107.122
2016	82	107.198
2016	83	107.278
2016	84	107.361
2016	85	107.447
2016	86	107.537
2016	87	107.63
2016	88	107.728
2016	89	107.83
2016	90	107.937
2016	91	108.049
2016	92	108.17
2016	93	108.297
2016	94	108.431
2016	95	108.571
2016	96	108.718
2016	97	108.87
2016	98	109.028
2016	99	109.191
2016	100	109.358
2016	101	109.53
2016	102	109.706
2016	103	109.885
2016	104	110.068
2016	105	110.253
2016	106	110.442
2016	107	110.632
2016	108	110.825
2016	109	111.018
2016	110	111.214
2016	111	111.41
2016	112	111.606
2016	113	111.803
2016	114	112
2016	115	112.196
2016	116	112.391
2016	117	112.585
2016	118	112.777
2016	119	112.967
2016	120	113.155
2016	121	113.344
2016	122	113.535
2016	123	113.729
2016	124	113.926
2016	125	114.124
2016	126	114.325
2016	127	114.528
2016	128	114.733
2016	129	114.939
2016	130	115.146
2016	131	115.354
2016	132	115.564
2016	133	115.774
2016	134	115.984
2016	135	116.195
2016	136	116.406
2016	137	116.617
2016	138	116.828
2016	139	117.038
2016	140	117.247
2016	141	117.456
2016	142	117.663
2016	143	117.869
2016	144	118.074
2016	145	118.277
2016	146	118.478
2016	147	118.677
2016	148	118.873
2016	149	119.067
2016	150	119.259
2016	151	119.449
2016	152	119.64
2016	153	119.831
2016	154	120.023
2016	155	120.215
2016	156	120.408
2016	157	120.601
2016	158	120.794
2016	159	120.987
2016	160	121.181
2016	161	121.374
2016	162	121.567
2016	163	121.761
2016	164	121.954
2016	165	122.147
2016	166	122.339
2016	167	122.531
2016	168	122.723
2016	169	122.914
2016	170	123.105
2016	171	123.295
2016	172	123.484
2016	173	123.673
2016	174	123.861
2016	175	124.048
2016	176	124.234
2016	177	124.419
2016	178	124.603
2016	179	124.785
2016	180	124.967
2016	181	125.148
2016	182	125.33
2016	183	125.512
2016	184	125.694
2016	185	125.876
2016	186	126.059
2016	187	126.242
2016	188	126.425
2016	189	126.608
2016	190	126.791
2016	191	126.974
2016	192	127.157
2016	193	127.34
2016	194	127.523
2016	195	127.705
2016	196	127.887
2016	197	128.069
2016	198	128.25
2016	199	128.431
2016	200	128.611
2016	201	128.791
2016	202	128.97
2016	203	129.148
2016	204	129.326
2016	205	129.503
2016	206	129.679
2016	207	129.854
2016	208	130.028
2016	209	130.201
2016	210	130.373
2016	211	130.544
2016	212	130.714
2016	213	130.884
2016	214	131.052
2016	215	131.22
2016	216	131.386
2016	217	131.552
2016	218	131.717
2016	219	131.882
2016	220	132.045
2016	221	132.208
2016	222	132.37
2016	223	132.532
2016	224	132.693
2016	225	132.853
2016	226	133.012
2016	227	133.171
2016	228	133.33
2016	229	133.487
2016	230	133.645
2016	231	133.801
2016	232	133.958
2016	233	134.113
2016	234	134.269
2016	235	134.424
2016	236	134.578
2016	237	134.732
2016	238	134.886
2016	239	135.04
2016	240	135.193
2017	0	82.96
2017	1	83.1427
2017	2	83.3261
2017	3	83.51
2017	4	83.6945
2017	5	83.8795
2017	6	84.065
2017	7	84.251
2017	8	84.4375
2017	9	84.6244
2017	10	84.8117
2017	11	84.9994
2017	12	85.1875
2017	13	85.3759
2017	14	85.5646
2017	15	85.7536
2017	16	85.9429
2017	17	86.1325
2017	18	86.3222
2017	19	86.5122
2017	20	86.7024
2017	21	86.8927
2017	22	87.0831
2017	23	87.2736
2017	24	87.4643
2017	25	87.655
2017	26	87.8457
2017	27	88.0364
2017	28	88.2271
2017	29	88.4178
2017	30	88.6085
2017	31	88.7992
2017	32	88.9902
2017	33	89.1815
2017	34	89.3732
2017	35	89.5652
2017	36	89.7576
2017	37	89.9505
2017	38	90.1438
2017	39	90.3376
2017	40	90.5319
2017	41	90.7268
2017	42	90.9222
2017	43	91.1183
2017	44	91.315
2017	45	91.5124
2017	46	91.7105
2017	47	91.9094
2017	48	92.109
2017	49	92.3094
2017	50	92.5107
2017	51	92.7128
2017	52	92.9158
2017	53	93.1197
2017	54	93.3246
2017	55	93.5304
2017	56	93.7373
2017	57	93.9452
2017	58	94.1542
2017	59	94.3643
2017	60	94.5756
2017	61	94.7828
2017	62	94.9814
2017	63	95.1719
2017	64	95.3552
2017	65	95.5319
2017	66	95.7028
2017	67	95.8687
2017	68	96.0301
2017	69	96.1879
2017	70	96.3428
2017	71	96.4955
2017	72	96.6468
2017	73	96.7972
2017	74	96.9477
2017	75	97.0988
2017	76	97.2514
2017	77	97.4061
2017	78	97.5636
2017	79	97.7248
2017	80	97.8902
2017	81	98.0607
2017	82	98.237
2017	83	98.4197
2017	84	98.6097
2017	85	98.8076
2017	86	99.0141
2017	87	99.23
2017	88	99.456
2017	89	99.6928
2017	90	99.9412
2017	91	100.204
2017	92	100.483
2017	93	100.777
2017	94	101.085
2017	95	101.406
2017	96	101.74
2017	97	102.086
2017	98	102.441
2017	99	102.807
2017	100	103.181
2017	101	103.562
2017	102	103.951
2017	103	104.345
2017	104	104.744
2017	105	105.148
2017	106	105.554
2017	107	105.962
2017	108	106.372
2017	109	106.782
2017	110	107.191
2017	111	107.599
2017	112	108.004
2017	113	108.405
2017	114	108.802
2017	115	109.194
2017	116	109.58
2017	117	109.959
2017	118	110.329
2017	119	110.69
2017	120	111.042
2017	121	111.387
2017	122	111.73
2017	123	112.072
2017	124	112.412
2017	125	112.75
2017	126	113.087
2017	127	113.423
2017	128	113.757
2017	129	114.09
2017	130	114.422
2017	131	114.752
2017	132	115.082
2017	133	115.411
2017	134	115.739
2017	135	116.066
2017	136	116.393
2017	137	116.718
2017	138	117.044
2017	139	117.369
2017	140	117.694
2017	141	118.018
2017	142	118.342
2017	143	118.666
2017	144	118.991
2017	145	119.315
2017	146	119.639
2017	147	119.964
2017	148	120.288
2017	149	120.614
2017	150	120.939
2017	151	121.266
2017	152	121.594
2017	153	121.924
2017	154	122.254
2017	155	122.586
2017	156	122.919
2017	157	123.253
2017	158	123.587
2017	159	123.922
2017	160	124.258
2017	161	124.594
2017	162	124.931
2017	163	125.268
2017	164	125.605
2017	165	125.943
2017	166	126.28
2017	167	126.617
2017	168	126.954
2017	169	127.29
2017	170	127.626
2017	171	127.962
2017	172	128.297
2017	173	128.631
2017	174	128.964
2017	175	129.297
2017	176	129.628
2017	177	129.958
2017	178	130.287
2017	179	130.615
2017	180	130.941
2017	181	131.267
2017	182	131.593
2017	183	131.919
2017	184	132.246
2017	185	132.573
2017	186	132.9
2017	187	133.227
2017	188	133.554
2017	189	133.882
2017	190	134.209
2017	191	134.536
2017	192	134.864
2017	193	135.191
2017	194	135.517
2017	195	135.843
2017	196	136.169
2017	197	136.495
2017	198	136.82
2017	199	137.144
2017	200	137.468
2017	201	137.791
2017	202	138.114
2017	203	138.436
2017	204	138.756
2017	205	139.076
2017	206	139.395
2017	207	139.713
2017	208	140.03
2017	209	140.346
2017	210	140.661
2017	211	140.974
2017	212	141.287
2017	213	141.598
2017	214	141.909
2017	215	142.219
2017	216	142.528
2017	217	142.837
2017	218	143.144
2017	219	143.451
2017	220	143.757
2017	221	144.063
2017	222	144.367
2017	223	144.671
2017	224	144.975
2017	225	145.278
2017	226	145.58
2017	227	145.881
2017	228	146.182
2017	229	146.483
2017	230	146.783
2017	231	147.082
2017	232	147.381
2017	233	147.68
2017	234	147.978
2017	235	148.276
2017	236	148.573
2017	237	148.87
2017	238	149.167
2017	239	149.463
2017	240	149.759
2018	0	100.018
2018	1	99.9793
2018	2	99.9428
2018	3	99.908
2018	4	99.8749
2018	5	99.8435
2018	6	99.8138
2018	7	99.7858
2018	8	99.7594
2018	9	99.7347
2018	10	99.7117
2018	11	99.6902
2018	12	99.6704
2018	13	99.6521
2018	14	99.6355
2018	15	99.6204
2018	16	99.6068
2018	17	99.5948
2018	18	99.5842
2018	19	99.5752
2018	20	99.5677
2018	21	99.5616
2018	22	99.557
2018	23	99.5539
2018	24	99.5522
2018	25	99.5518
2018	26	99.5529
2018	27	99.5554
2018	28	99.5592
2018	29	99.5644
2018	30	99.5709
2018	31	99.5789
2018	32	99.5884
2018	33	99.5994
2018	34	99.612
2018	35	99.6262
2018	36	99.642
2018	37	99.6595
2018	38	99.6785
2018	39	99.6993
2018	40	99.7217
2018	41	99.7459
2018	42	99.7717
2018	43	99.7993
2018	44	99.8286
2018	45	99.8598
2018	46	99.8927
2018	47	99.9274
2018	48	99.964
2018	49	100.002
2018	50	100.043
2018	51	100.085
2018	52	100.129
2018	53	100.175
2018	54	100.223
2018	55	100.273
2018	56	100.325
2018	57	100.378
2018	58	100.434
2018	59	100.492
2018	60	100.552
2018	61	100.611
2018	62	100.667
2018	63	100.72
2018	64	100.77
2018	65	100.818
2018	66	100.864
2018	67	100.908
2018	68	100.952
2018	69	100.995
2018	70	101.038
2018	71	101.082
2018	72	101.125
2018	73	101.171
2018	74	101.217
2018	75	101.265
2018	76	101.316
2018	77	101.37
2018	78	101.426
2018	79	101.487
2018	80	101.551
2018	81	101.619
2018	82	101.693
2018	83	101.771
2018	84	101.855
2018	85	101.946
2018	86	102.042
2018	87	102.146
2018	88	102.257
2018	89	102.375
2018	90	102.502
2018	91	102.638
2018	92	102.785
2018	93	102.942
2018	94	103.109
2018	95	103.285
2018	96	103.469
2018	97	103.661
2018	98	103.861
2018	99	104.068
2018	100	104.281
2018	101	104.5
2018	102	104.725
2018	103	104.954
2018	104	105.187
2018	105	105.424
2018	106	105.664
2018	107	105.906
2018	108	106.151
2018	109	106.397
2018	110	106.644
2018	111	106.892
2018	112	107.139
2018	113	107.386
2018	114	107.632
2018	115	107.876
2018	116	108.117
2018	117	108.356
2018	118	108.591
2018	119	108.822
2018	120	109.049
2018	121	109.275
2018	122	109.503
2018	123	109.734
2018	124	109.967
2018	125	110.202
2018	126	110.438
2018	127	110.677
2018	128	110.917
2018	129	111.159
2018	130	111.402
2018	131	111.647
2018	132	111.893
2018	133	112.139
2018	134	112.387
2018	135	112.635
2018	136	112.885
2018	137	113.134
2018	138	113.384
2018	139	113.634
2018	140	113.885
2018	141	114.135
2018	142	114.386
2018	143	114.636
2018	144	114.886
2018	145	115.135
2018	146	115.384
2018	147	115.631
2018	148	115.878
2018	149	116.124
2018	150	116.369
2018	151	116.614
2018	152	116.862
2018	153	117.111
2018	154	117.362
2018	155	117.614
2018	156	117.868
2018	157	118.124
2018	158	118.38
2018	159	118.638
2018	160	118.896
2018	161	119.156
2018	162	119.416
2018	163	119.676
2018	164	119.937
2018	165	120.198
2018	166	120.46
2018	167	120.721
2018	168	120.982
2018	169	121.243
2018	170	121.503
2018	171	121.763
2018	172	122.022
2018	173	122.28
2018	174	122.537
2018	175	122.794
2018	176	123.048
2018	177	123.302
2018	178	123.554
2018	179	123.804
2018	180	124.053
2018	181	124.301
2018	182	124.55
2018	183	124.799
2018	184	125.049
2018	185	125.299
2018	186	125.55
2018	187	125.801
2018	188	126.052
2018	189	126.304
2018	190	126.556
2018	191	126.808
2018	192	127.06
2018	193	127.312
2018	194	127.565
2018	195	127.817
2018	196	128.069
2018	197	128.321
2018	198	128.573
2018	199	128.825
2018	200	129.076
2018	201	129.327
2018	202	129.578
2018	203	129.828
2018	204	130.077
2018	205	130.326
2018	206	130.575
2018	207	130.823
2018	208	131.07
2018	209	131.316
2018	210	131.561
2018	211	131.806
2018	212	132.05
2018	213	132.294
2018	214	132.536
2018	215	132.779
2018	216	133.02
2018	217	133.261
2018	218	133.502
2018	219	133.742
2018	220	133.982
2018	221	134.221
2018	222	134.459
2018	223	134.698
2018	224	134.936
2018	225	135.173
2018	226	135.41
2018	227	135.647
2018	228	135.884
2018	229	136.12
2018	230	136.356
2018	231	136.591
2018	232	136.827
2018	233	137.062
2018	234	137.297
2018	235	137.532
2018	236	137.767
2018	237	138.002
2018	238	138.236
2018	239	138.471
2018	240	138.705
2019	0	115.935
2019	1	115.948
2019	2	115.962
2019	3	115.978
2019	4	115.995
2019	5	116.014
2019	6	116.035
2019	7	116.057
2019	8	116.081
2019	9	116.106
2019	10	116.133
2019	11	116.162
2019	12	116.192
2019	13	116.223
2019	14	116.256
2019	15	116.291
2019	16	116.326
2019	17	116.364
2019	18	116.402
2019	19	116.442
2019	20	116.484
2019	21	116.527
2019	22	116.571
2019	23	116.616
2019	24	116.663
2019	25	116.711
2019	26	116.76
2019	27	116.811
2019	28	116.862
2019	29	116.915
2019	30	116.969
2019	31	117.025
2019	32	117.082
2019	33	117.14
2019	34	117.201
2019	35	117.262
2019	36	117.325
2019	37	117.39
2019	38	117.457
2019	39	117.525
2019	40	117.594
2019	41	117.666
2019	42	117.739
2019	43	117.813
2019	44	117.89
2019	45	117.968
2019	46	118.048
2019	47	118.13
2019	48	118.213
2019	49	118.299
2019	50	118.386
2019	51	118.475
2019	52	118.566
2019	53	118.658
2019	54	118.753
2019	55	118.849
2019	56	118.948
2019	57	119.048
2019	58	119.151
2019	59	119.255
2019	60	119.362
2019	61	119.467
2019	62	119.567
2019	63	119.664
2019	64	119.758
2019	65	119.848
2019	66	119.936
2019	67	120.022
2019	68	120.107
2019	69	120.19
2019	70	120.273
2019	71	120.356
2019	72	120.44
2019	73	120.524
2019	74	120.61
2019	75	120.697
2019	76	120.787
2019	77	120.879
2019	78	120.975
2019	79	121.075
2019	80	121.178
2019	81	121.287
2019	82	121.4
2019	83	121.52
2019	84	121.645
2019	85	121.777
2019	86	121.916
2019	87	122.063
2019	88	122.218
2019	89	122.381
2019	90	122.553
2019	91	122.738
2019	92	122.941
2019	93	123.159
2019	94	123.391
2019	95	123.637
2019	96	123.896
2019	97	124.166
2019	98	124.447
2019	99	124.738
2019	100	125.036
2019	101	125.342
2019	102	125.655
2019	103	125.973
2019	104	126.295
2019	105	126.62
2019	106	126.948
2019	107	127.276
2019	108	127.605
2019	109	127.933
2019	110	128.259
2019	111	128.582
2019	112	128.901
2019	113	129.215
2019	114	129.523
2019	115	129.824
2019	116	130.116
2019	117	130.4
2019	118	130.673
2019	119	130.935
2019	120	131.184
2019	121	131.427
2019	122	131.67
2019	123	131.913
2019	124	132.155
2019	125	132.397
2019	126	132.638
2019	127	132.879
2019	128	133.119
2019	129	133.359
2019	130	133.597
2019	131	133.835
2019	132	134.072
2019	133	134.308
2019	134	134.543
2019	135	134.777
2019	136	135.009
2019	137	135.24
2019	138	135.47
2019	139	135.698
2019	140	135.925
2019	141	136.15
2019	142	136.374
2019	143	136.596
2019	144	136.816
2019	145	137.034
2019	146	137.25
2019	147	137.464
2019	148	137.676
2019	149	137.886
2019	150	138.094
2019	151	138.299
2019	152	138.501
2019	153	138.701
2019	154	138.899
2019	155	139.094
2019	156	139.288
2019	157	139.479
2019	158	139.669
2019	159	139.858
2019	160	140.045
2019	161	140.231
2019	162	140.416
2019	163	140.601
2019	164	140.785
2019	165	140.968
2019	166	141.151
2019	167	141.334
2019	168	141.517
2019	169	141.7
2019	170	141.884
2019	171	142.068
2019	172	142.253
2019	173	142.439
2019	174	142.626
2019	175	142.814
2019	176	143.004
2019	177	143.195
2019	178	143.388
2019	179	143.583
2019	180	143.78
2019	181	143.978
2019	182	144.176
2019	183	144.374
2019	184	144.571
2019	185	144.768
2019	186	144.965
2019	187	145.161
2019	188	145.357
2019	189	145.553
2019	190	145.749
2019	191	145.945
2019	192	146.14
2019	193	146.335
2019	194	146.531
2019	195	146.726
2019	196	146.92
2019	197	147.115
2019	198	147.309
2019	199	147.504
2019	200	147.698
2019	201	147.892
2019	202	148.087
2019	203	148.281
2019	204	148.475
2019	205	148.669
2019	206	148.863
2019	207	149.057
2019	208	149.251
2019	209	149.444
2019	210	149.638
2019	211	149.832
2019	212	150.026
2019	213	150.22
2019	214	150.414
2019	215	150.607
2019	216	150.801
2019	217	150.994
2019	218	151.188
2019	219	151.381
2019	220	151.574
2019	221	151.768
2019	222	151.961
2019	223	152.154
2019	224	152.347
2019	225	152.54
2019	226	152.732
2019	227	152.925
2019	228	153.118
2019	229	153.31
2019	230	153.502
2019	231	153.695
2019	232	153.887
2019	233	154.079
2019	234	154.271
2019	235	154.462
2019	236	154.654
2019	237	154.846
2019	238	155.037
2019	239	155.228
2019	240	155.419
2020	0	114.63
2020	1	114.598
2020	2	114.568
2020	3	114.539
2020	4	114.513
2020	5	114.487
2020	6	114.464
2020	7	114.442
2020	8	114.422
2020	9	114.403
2020	10	114.386
2020	11	114.37
2020	12	114.356
2020	13	114.344
2020	14	114.333
2020	15	114.323
2020	16	114.315
2020	17	114.308
2020	18	114.303
2020	19	114.299
2020	20	114.297
2020	21	114.296
2020	22	114.297
2020	23	114.298
2020	24	114.302
2020	25	114.306
2020	26	114.312
2020	27	114.319
2020	28	114.328
2020	29	114.337
2020	30	114.348
2020	31	114.36
2020	32	114.374
2020	33	114.39
2020	34	114.407
2020	35	114.425
2020	36	114.445
2020	37	114.467
2020	38	114.49
2020	39	114.515
2020	40	114.541
2020	41	114.57
2020	42	114.6
2020	43	114.631
2020	44	114.665
2020	45	114.7
2020	46	114.737
2020	47	114.776
2020	48	114.816
2020	49	114.859
2020	50	114.903
2020	51	114.949
2020	52	114.997
2020	53	115.047
2020	54	115.099
2020	55	115.153
2020	56	115.209
2020	57	115.267
2020	58	115.327
2020	59	115.389
2020	60	115.453
2020	61	115.516
2020	62	115.577
2020	63	115.635
2020	64	115.691
2020	65	115.745
2020	66	115.798
2020	67	115.85
2020	68	115.901
2020	69	115.951
2020	70	116.001
2020	71	116.052
2020	72	116.103
2020	73	116.155
2020	74	116.209
2020	75	116.264
2020	76	116.321
2020	77	116.381
2020	78	116.443
2020	79	116.508
2020	80	116.577
2020	81	116.649
2020	82	116.726
2020	83	116.807
2020	84	116.893
2020	85	116.983
2020	86	117.08
2020	87	117.182
2020	88	117.29
2020	89	117.405
2020	90	117.527
2020	91	117.657
2020	92	117.797
2020	93	117.946
2020	94	118.103
2020	95	118.269
2020	96	118.442
2020	97	118.623
2020	98	118.81
2020	99	119.004
2020	100	119.203
2020	101	119.408
2020	102	119.617
2020	103	119.831
2020	104	120.048
2020	105	120.269
2020	106	120.493
2020	107	120.719
2020	108	120.947
2020	109	121.176
2020	110	121.406
2020	111	121.636
2020	112	121.867
2020	113	122.096
2020	114	122.325
2020	115	122.552
2020	116	122.778
2020	117	123
2020	118	123.22
2020	119	123.436
2020	120	123.649
2020	121	123.86
2020	122	124.074
2020	123	124.291
2020	124	124.509
2020	125	124.73
2020	126	124.953
2020	127	125.178
2020	128	125.404
2020	129	125.632
2020	130	125.862
2020	131	126.092
2020	132	126.324
2020	133	126.557
2020	134	126.791
2020	135	127.026
2020	136	127.261
2020	137	127.497
2020	138	127.733
2020	139	127.97
2020	140	128.206
2020	141	128.442
2020	142	128.679
2020	143	128.915
2020	144	129.15
2020	145	129.385
2020	146	129.619
2020	147	129.852
2020	148	130.084
2020	149	130.315
2020	150	130.545
2020	151	130.774
2020	152	131.003
2020	153	131.233
2020	154	131.462
2020	155	131.693
2020	156	131.923
2020	157	132.154
2020	158	132.385
2020	159	132.617
2020	160	132.85
2020	161	133.083
2020	162	133.316
2020	163	133.551
2020	164	133.786
2020	165	134.022
2020	166	134.258
2020	167	134.496
2020	168	134.734
2020	169	134.974
2020	170	135.214
2020	171	135.456
2020	172	135.698
2020	173	135.942
2020	174	136.187
2020	175	136.433
2020	176	136.681
2020	177	136.93
2020	178	137.18
2020	179	137.431
2020	180	137.684
2020	181	137.939
2020	182	138.194
2020	183	138.45
2020	184	138.708
2020	185	138.966
2020	186	139.225
2020	187	139.485
2020	188	139.746
2020	189	140.008
2020	190	140.27
2020	191	140.534
2020	192	140.798
2020	193	141.064
2020	194	141.33
2020	195	141.597
2020	196	141.865
2020	197	142.133
2020	198	142.403
2020	199	142.673
2020	200	142.944
2020	201	143.215
2020	202	143.488
2020	203	143.761
2020	204	144.035
2020	205	144.309
2020	206	144.584
2020	207	144.86
2020	208	145.137
2020	209	145.414
2020	210	145.692
2020	211	145.97
2020	212	146.249
2020	213	146.529
2020	214	146.81
2020	215	147.091
2020	216	147.372
2020	217	147.655
2020	218	147.938
2020	219	148.222
2020	220	148.506
2020	221	148.791
2020	222	149.077
2020	223	149.364
2020	224	149.651
2020	225	149.939
2020	226	150.228
2020	227	150.517
2020	228	150.808
2020	229	151.099
2020	230	151.39
2020	231	151.683
2020	232	151.976
2020	233	152.27
2020	234	152.565
2020	235	152.861
2020	236	153.157
2020	237	153.455
2020	238	153.753
2020	239	154.052
2020	240	154.351

## Sheet: Fig4b
Weekly propagation of green wave in 2017				Movement rate for full compensators
week	km	medianIRG		id_yr	km	rate.km.day
13	0	0.649697		336_2017	140	2.28902
13	1	0.654547		304_2017	165	2.55596
13	2	0.659274		332_2017	103	2.77029
13	3	0.663876		306_2017	162	2.944
13	4	0.668352		331_2017	167	3.15419
13	5	0.672701		278_2017	129	3.78378
13	6	0.67692		302_2017	78	4.32453
13	7	0.681007		291_2017	49	5.1913
13	8	0.684962		129_2017	81	5.22667
13	9	0.688782		333_2017	73	5.39726
13	10	0.692465		279_2017	85	6.23747
13	11	0.69601		309_2017	15	7.35889					s
13	12	0.699415		316_2017	140	7.43836
13	13	0.702679		233_2017	20	7.56522
13	14	0.705799		308_2017	25	7.60976
13	15	0.708774		290_2017	74	8.56537
13	16	0.711601		299_2017	68	9.54331
13	17	0.714281		219_2017	1	9.87097
13	18	0.71681		108_2017	21	10.464
13	19	0.719187
13	20	0.72141
13	21	0.723477
13	22	0.725387
13	23	0.727139
13	24	0.728729
13	25	0.730157
13	26	0.731421
13	27	0.732518
13	28	0.733449
13	29	0.734209
13	30	0.734799
13	31	0.735198
13	32	0.73539
13	33	0.735383
13	34	0.73518
13	35	0.734788
13	36	0.734212
13	37	0.733457
13	38	0.732528
13	39	0.731431
13	40	0.730172
13	41	0.728755
13	42	0.727187
13	43	0.725472
13	44	0.723617
13	45	0.721625
13	46	0.719504
13	47	0.717257
13	48	0.714891
13	49	0.712412
13	50	0.709823
13	51	0.707131
13	52	0.704342
13	53	0.70146
13	54	0.698491
13	55	0.695441
13	56	0.692314
13	57	0.689116
13	58	0.685853
13	59	0.68253
13	60	0.679153
13	61	0.675634
13	62	0.671892
13	63	0.667934
13	64	0.663768
13	65	0.659404
13	66	0.65485
13	67	0.650114
13	68	0.645206
13	69	0.640134
13	70	0.634905
13	71	0.62953
13	72	0.624017
13	73	0.618373
13	74	0.612608
13	75	0.606731
13	76	0.600749
13	77	0.594672
13	78	0.588508
13	79	0.582266
13	80	0.575954
13	81	0.569581
13	82	0.563156
13	83	0.556686
13	84	0.550181
13	85	0.543649
13	86	0.5371
13	87	0.53054
13	88	0.52398
13	89	0.517427
13	90	0.510891
13	91	0.504061
13	92	0.49665
13	93	0.4887
13	94	0.480251
13	95	0.471344
13	96	0.462021
13	97	0.452322
13	98	0.442288
13	99	0.431961
13	100	0.421381
13	101	0.41059
13	102	0.399629
13	103	0.388538
13	104	0.37736
13	105	0.366133
13	106	0.354901
13	107	0.343703
13	108	0.332582
13	109	0.321577
13	110	0.31073
13	111	0.300083
13	112	0.289675
13	113	0.279549
13	114	0.269745
13	115	0.260304
13	116	0.251267
13	117	0.242675
13	118	0.23457
13	119	0.226993
13	120	0.219983
13	121	0.213446
13	122	0.207247
13	123	0.201369
13	124	0.195796
13	125	0.190513
13	126	0.185504
13	127	0.180751
13	128	0.176241
13	129	0.171955
13	130	0.167879
13	131	0.163995
13	132	0.160289
13	133	0.156744
13	134	0.153344
13	135	0.150074
13	136	0.146916
13	137	0.143855
13	138	0.140874
13	139	0.137959
13	140	0.135093
13	141	0.132259
13	142	0.129441
13	143	0.126625
13	144	0.123793
13	145	0.12093
13	146	0.118019
13	147	0.115044
13	148	0.11199
13	149	0.108841
13	150	0.105579
13	151	0.10228
13	152	0.099028
13	153	0.0958231
13	154	0.0926658
13	155	0.0895561
13	156	0.0864946
13	157	0.0834813
13	158	0.0805165
13	159	0.0776006
13	160	0.0747337
13	161	0.0719161
13	162	0.0691481
13	163	0.0664299
13	164	0.0637618
13	165	0.0611441
13	166	0.058577
13	167	0.0560607
13	168	0.0535956
13	169	0.0511818
13	170	0.0488197
13	171	0.0465094
13	172	0.0442514
13	173	0.0420457
13	174	0.0398927
13	175	0.0377926
13	176	0.0357457
13	177	0.0337523
13	178	0.0318125
13	179	0.0299267
13	180	0.0280952
13	181	0.0263101
13	182	0.0245643
13	183	0.0228586
13	184	0.021194
13	185	0.0195714
13	186	0.0179917
13	187	0.0164559
13	188	0.0149648
13	189	0.0135195
13	190	0.0121207
13	191	0.0107694
13	192	0.00946665
13	193	0.00821322
13	194	0.00701008
13	195	0.00585816
13	196	0.00475836
13	197	0.00371162
13	198	0.00271886
13	199	0.00178099
13	200	0.000898941
13	201	7.36286e-05
13	202	-0.000694025
13	203	-0.0014031
13	204	-0.00205267
13	205	-0.00264182
13	206	-0.00316962
13	207	-0.00363516
13	208	-0.00403751
13	209	-0.00437576
13	210	-0.00464898
13	211	-0.00485867
13	212	-0.00500719
13	213	-0.00509487
13	214	-0.00512204
13	215	-0.00508904
13	216	-0.0049962
13	217	-0.00484386
13	218	-0.00463234
13	219	-0.00436199
13	220	-0.00403314
13	221	-0.00364613
13	222	-0.00320128
13	223	-0.00269894
13	224	-0.00213943
13	225	-0.0015231
13	226	-0.000850275
13	227	-0.00012129
13	228	0.000663519
13	229	0.00150382
13	230	0.00239927
13	231	0.00334954
13	232	0.0043543
13	233	0.00541322
13	234	0.00652594
13	235	0.00769215
13	236	0.00891151
13	237	0.0101837
13	238	0.0115083
13	239	0.0128851
13	240	0.0143137
14	0	0.486111
14	1	0.495808
14	2	0.505345
14	3	0.514722
14	4	0.523938
14	5	0.53299
14	6	0.541878
14	7	0.5506
14	8	0.559155
14	9	0.567542
14	10	0.575758
14	11	0.583803
14	12	0.591675
14	13	0.599374
14	14	0.606896
14	15	0.614242
14	16	0.62141
14	17	0.628398
14	18	0.635206
14	19	0.641831
14	20	0.648272
14	21	0.654528
14	22	0.660598
14	23	0.66648
14	24	0.672173
14	25	0.677675
14	26	0.682985
14	27	0.688103
14	28	0.693025
14	29	0.697751
14	30	0.70228
14	31	0.706599
14	32	0.7107
14	33	0.714585
14	34	0.71826
14	35	0.721728
14	36	0.724993
14	37	0.728058
14	38	0.730929
14	39	0.733608
14	40	0.7361
14	41	0.738408
14	42	0.740537
14	43	0.74249
14	44	0.744272
14	45	0.745885
14	46	0.747335
14	47	0.748625
14	48	0.749759
14	49	0.75074
14	50	0.751573
14	51	0.752262
14	52	0.752811
14	53	0.753223
14	54	0.753503
14	55	0.753653
14	56	0.753679
14	57	0.753585
14	58	0.753373
14	59	0.753048
14	60	0.752614
14	61	0.751994
14	62	0.751112
14	63	0.749977
14	64	0.748598
14	65	0.746983
14	66	0.745141
14	67	0.74308
14	68	0.740809
14	69	0.738337
14	70	0.735671
14	71	0.732821
14	72	0.729795
14	73	0.726601
14	74	0.723249
14	75	0.719746
14	76	0.716101
14	77	0.712322
14	78	0.70842
14	79	0.7044
14	80	0.700273
14	81	0.696047
14	82	0.69173
14	83	0.687331
14	84	0.682859
14	85	0.678321
14	86	0.673727
14	87	0.669085
14	88	0.664404
14	89	0.659692
14	90	0.654957
14	91	0.649996
14	92	0.644617
14	93	0.638843
14	94	0.6327
14	95	0.626212
14	96	0.619404
14	97	0.612301
14	98	0.604927
14	99	0.597307
14	100	0.589466
14	101	0.581428
14	102	0.573218
14	103	0.564861
14	104	0.556381
14	105	0.547804
14	106	0.539153
14	107	0.530454
14	108	0.521731
14	109	0.513009
14	110	0.504312
14	111	0.495666
14	112	0.487095
14	113	0.478623
14	114	0.470275
14	115	0.462077
14	116	0.454052
14	117	0.446226
14	118	0.438623
14	119	0.431268
14	120	0.424185
14	121	0.417205
14	122	0.410149
14	123	0.403026
14	124	0.395843
14	125	0.388609
14	126	0.381332
14	127	0.374022
14	128	0.366686
14	129	0.359333
14	130	0.351971
14	131	0.34461
14	132	0.337256
14	133	0.329919
14	134	0.322608
14	135	0.31533
14	136	0.308094
14	137	0.300909
14	138	0.293783
14	139	0.286724
14	140	0.279741
14	141	0.272843
14	142	0.266038
14	143	0.259334
14	144	0.252739
14	145	0.246263
14	146	0.239914
14	147	0.2337
14	148	0.227629
14	149	0.221711
14	150	0.215953
14	151	0.210264
14	152	0.20455
14	153	0.19882
14	154	0.193079
14	155	0.187337
14	156	0.181599
14	157	0.175874
14	158	0.170168
14	159	0.164489
14	160	0.158844
14	161	0.15324
14	162	0.147684
14	163	0.142185
14	164	0.136749
14	165	0.131382
14	166	0.126094
14	167	0.120891
14	168	0.115779
14	169	0.110767
14	170	0.105862
14	171	0.101071
14	172	0.0964017
14	173	0.0918605
14	174	0.0874552
14	175	0.083193
14	176	0.0790812
14	177	0.0751271
14	178	0.071338
14	179	0.0677211
14	180	0.0642836
14	181	0.0609639
14	182	0.057697
14	183	0.0544854
14	184	0.0513315
14	185	0.048238
14	186	0.0452072
14	187	0.0422418
14	188	0.0393441
14	189	0.0365167
14	190	0.0337622
14	191	0.0310829
14	192	0.0284814
14	193	0.0259603
14	194	0.0235219
14	195	0.0211688
14	196	0.0189036
14	197	0.0167287
14	198	0.0146465
14	199	0.0126597
14	200	0.0107707
14	201	0.00898201
14	202	0.00729614
14	203	0.00571559
14	204	0.00424286
14	205	0.00288045
14	206	0.00163086
14	207	0.0004966
14	208	-0.000519836
14	209	-0.00141594
14	210	-0.00218922
14	211	-0.00284514
14	212	-0.00339142
14	213	-0.00382889
14	214	-0.00415839
14	215	-0.00438078
14	216	-0.00449689
14	217	-0.00450757
14	218	-0.00441366
14	219	-0.004216
14	220	-0.00391544
14	221	-0.00351282
14	222	-0.00300898
14	223	-0.00240477
14	224	-0.00170103
14	225	-0.000898601
14	226	1.67311e-06
14	227	0.000998948
14	228	0.00209238
14	229	0.00328113
14	230	0.00456435
14	231	0.00594119
14	232	0.00741082
14	233	0.0089724
14	234	0.0106251
14	235	0.012368
14	236	0.0142003
14	237	0.0161212
14	238	0.0181299
14	239	0.0202254
14	240	0.022407
15	0	0.316668
15	1	0.327884
15	2	0.338959
15	3	0.349891
15	4	0.36068
15	5	0.371326
15	6	0.381827
15	7	0.392184
15	8	0.402394
15	9	0.412458
15	10	0.422374
15	11	0.432143
15	12	0.441763
15	13	0.451233
15	14	0.460553
15	15	0.469723
15	16	0.47874
15	17	0.487606
15	18	0.496318
15	19	0.504876
15	20	0.51328
15	21	0.521529
15	22	0.529621
15	23	0.537557
15	24	0.545336
15	25	0.552956
15	26	0.560418
15	27	0.56772
15	28	0.574861
15	29	0.581842
15	30	0.588661
15	31	0.595316
15	32	0.601809
15	33	0.60814
15	34	0.614311
15	35	0.620324
15	36	0.626179
15	37	0.63188
15	38	0.637426
15	39	0.64282
15	40	0.648063
15	41	0.653157
15	42	0.658103
15	43	0.662902
15	44	0.667557
15	45	0.672069
15	46	0.676439
15	47	0.680668
15	48	0.684759
15	49	0.688713
15	50	0.692531
15	51	0.696216
15	52	0.699767
15	53	0.703188
15	54	0.706479
15	55	0.709641
15	56	0.712678
15	57	0.715589
15	58	0.718377
15	59	0.721044
15	60	0.723589
15	61	0.725963
15	62	0.728118
15	63	0.730059
15	64	0.731793
15	65	0.733327
15	66	0.734666
15	67	0.735817
15	68	0.736786
15	69	0.73758
15	70	0.738204
15	71	0.738665
15	72	0.73897
15	73	0.739124
15	74	0.739134
15	75	0.739007
15	76	0.738747
15	77	0.738363
15	78	0.73786
15	79	0.737243
15	80	0.736521
15	81	0.735698
15	82	0.734782
15	83	0.733778
15	84	0.732693
15	85	0.731533
15	86	0.730305
15	87	0.729014
15	88	0.727667
15	89	0.72627
15	90	0.72483
15	91	0.72336
15	92	0.721866
15	93	0.72034
15	94	0.718774
15	95	0.717161
15	96	0.715492
15	97	0.71376
15	98	0.711957
15	99	0.710076
15	100	0.708108
15	101	0.706047
15	102	0.703884
15	103	0.701612
15	104	0.699223
15	105	0.696709
15	106	0.694062
15	107	0.691275
15	108	0.688341
15	109	0.68525
15	110	0.681996
15	111	0.678572
15	112	0.674968
15	113	0.671178
15	114	0.667194
15	115	0.663007
15	116	0.658611
15	117	0.653998
15	118	0.649159
15	119	0.644088
15	120	0.638776
15	121	0.63309
15	122	0.62692
15	123	0.620296
15	124	0.613248
15	125	0.605806
15	126	0.597998
15	127	0.589855
15	128	0.581406
15	129	0.57268
15	130	0.563709
15	131	0.55452
15	132	0.545144
15	133	0.53561
15	134	0.525948
15	135	0.516187
15	136	0.506358
15	137	0.496489
15	138	0.486611
15	139	0.476753
15	140	0.466944
15	141	0.457215
15	142	0.447594
15	143	0.438112
15	144	0.428798
15	145	0.419682
15	146	0.410793
15	147	0.40216
15	148	0.393815
15	149	0.385785
15	150	0.378102
15	151	0.370505
15	152	0.362728
15	153	0.35479
15	154	0.346708
15	155	0.338501
15	156	0.330188
15	157	0.321785
15	158	0.313313
15	159	0.304789
15	160	0.296231
15	161	0.287658
15	162	0.279087
15	163	0.270537
15	164	0.262027
15	165	0.253575
15	166	0.245198
15	167	0.236916
15	168	0.228746
15	169	0.220707
15	170	0.212816
15	171	0.205093
15	172	0.197556
15	173	0.190222
15	174	0.183111
15	175	0.17624
15	176	0.169627
15	177	0.163291
15	178	0.15725
15	179	0.151523
15	180	0.146128
15	181	0.140917
15	182	0.135737
15	183	0.130591
15	184	0.125486
15	185	0.120425
15	186	0.115413
15	187	0.110457
15	188	0.105559
15	189	0.100726
15	190	0.0959626
15	191	0.0912731
15	192	0.0866627
15	193	0.0821364
15	194	0.0776991
15	195	0.0733556
15	196	0.0691109
15	197	0.06497
15	198	0.0609376
15	199	0.0570188
15	200	0.0532185
15	201	0.0495416
15	202	0.045993
15	203	0.0425776
15	204	0.0393003
15	205	0.0361661
15	206	0.0331798
15	207	0.0303465
15	208	0.0276709
15	209	0.0251581
15	210	0.0228129
15	211	0.020625
15	212	0.0185797
15	213	0.0166753
15	214	0.01491
15	215	0.0132823
15	216	0.0117905
15	217	0.0104328
15	218	0.00920756
15	219	0.00811317
15	220	0.00714791
15	221	0.00631011
15	222	0.00559808
15	223	0.00501015
15	224	0.00454464
15	225	0.00419987
15	226	0.00397416
15	227	0.00386583
15	228	0.0038732
15	229	0.00399461
15	230	0.00422836
15	231	0.00457278
15	232	0.00502618
15	233	0.0055869
15	234	0.00625326
15	235	0.00702356
15	236	0.00789614
15	237	0.00886932
15	238	0.00994142
15	239	0.0111108
15	240	0.0123757
16	0	0.202357
16	1	0.211069
16	2	0.219703
16	3	0.228259
16	4	0.236736
16	5	0.245133
16	6	0.253451
16	7	0.261688
16	8	0.269843
16	9	0.277917
16	10	0.285907
16	11	0.293815
16	12	0.301638
16	13	0.309377
16	14	0.317031
16	15	0.324598
16	16	0.332079
16	17	0.339473
16	18	0.346779
16	19	0.353996
16	20	0.361124
16	21	0.368163
16	22	0.37511
16	23	0.381967
16	24	0.388732
16	25	0.395404
16	26	0.401984
16	27	0.408469
16	28	0.41486
16	29	0.421157
16	30	0.427357
16	31	0.433466
16	32	0.439487
16	33	0.445423
16	34	0.451273
16	35	0.457039
16	36	0.462722
16	37	0.468323
16	38	0.473842
16	39	0.47928
16	40	0.484639
16	41	0.489919
16	42	0.495121
16	43	0.500246
16	44	0.505295
16	45	0.510269
16	46	0.515169
16	47	0.519995
16	48	0.524749
16	49	0.529432
16	50	0.534043
16	51	0.538586
16	52	0.543059
16	53	0.547465
16	54	0.551803
16	55	0.556076
16	56	0.560283
16	57	0.564426
16	58	0.568506
16	59	0.572523
16	60	0.576479
16	61	0.580302
16	62	0.583924
16	63	0.587356
16	64	0.590607
16	65	0.593687
16	66	0.596604
16	67	0.599368
16	68	0.601988
16	69	0.604474
16	70	0.606836
16	71	0.609081
16	72	0.611221
16	73	0.613265
16	74	0.61522
16	75	0.617098
16	76	0.618908
16	77	0.620658
16	78	0.622358
16	79	0.624019
16	80	0.625648
16	81	0.627255
16	82	0.62885
16	83	0.630442
16	84	0.632041
16	85	0.633655
16	86	0.635295
16	87	0.63697
16	88	0.638688
16	89	0.64046
16	90	0.642294
16	91	0.644409
16	92	0.646989
16	93	0.649991
16	94	0.653373
16	95	0.657094
16	96	0.661111
16	97	0.665383
16	98	0.669867
16	99	0.674522
16	100	0.679306
16	101	0.684176
16	102	0.689091
16	103	0.694008
16	104	0.698886
16	105	0.703683
16	106	0.708357
16	107	0.712865
16	108	0.717166
16	109	0.721218
16	110	0.72498
16	111	0.728407
16	112	0.73146
16	113	0.734096
16	114	0.736273
16	115	0.737949
16	116	0.739082
16	117	0.73963
16	118	0.739551
16	119	0.738804
16	120	0.737345
16	121	0.735266
16	122	0.7327
16	123	0.72967
16	124	0.726199
16	125	0.72231
16	126	0.718025
16	127	0.713368
16	128	0.708361
16	129	0.703028
16	130	0.69739
16	131	0.691472
16	132	0.685295
16	133	0.678884
16	134	0.672259
16	135	0.665446
16	136	0.658466
16	137	0.651342
16	138	0.644097
16	139	0.636754
16	140	0.629337
16	141	0.621867
16	142	0.614367
16	143	0.606862
16	144	0.599372
16	145	0.591923
16	146	0.584535
16	147	0.577232
16	148	0.570038
16	149	0.562974
16	150	0.556064
16	151	0.549043
16	152	0.541651
16	153	0.533913
16	154	0.525857
16	155	0.517511
16	156	0.508902
16	157	0.500057
16	158	0.491002
16	159	0.481766
16	160	0.472375
16	161	0.462857
16	162	0.453239
16	163	0.443548
16	164	0.433811
16	165	0.424055
16	166	0.414308
16	167	0.404597
16	168	0.394949
16	169	0.385391
16	170	0.375951
16	171	0.366655
16	172	0.357531
16	173	0.348606
16	174	0.339908
16	175	0.331463
16	176	0.323298
16	177	0.315441
16	178	0.307919
16	179	0.30076
16	180	0.29399
16	181	0.287394
16	182	0.280744
16	183	0.274046
16	184	0.267307
16	185	0.260534
16	186	0.253735
16	187	0.246914
16	188	0.24008
16	189	0.233239
16	190	0.226398
16	191	0.219563
16	192	0.212742
16	193	0.205941
16	194	0.199167
16	195	0.192427
16	196	0.185727
16	197	0.179075
16	198	0.172476
16	199	0.165939
16	200	0.159469
16	201	0.153073
16	202	0.146759
16	203	0.140532
16	204	0.134401
16	205	0.12837
16	206	0.122448
16	207	0.116642
16	208	0.110956
16	209	0.1054
16	210	0.0999789
16	211	0.0946811
16	212	0.0894883
16	213	0.0843981
16	214	0.0794081
16	215	0.0745159
16	216	0.069719
16	217	0.0650151
16	218	0.0604017
16	219	0.0558763
16	220	0.0514367
16	221	0.0470803
16	222	0.0428048
16	223	0.0386077
16	224	0.0344866
16	225	0.0304391
16	226	0.0264628
16	227	0.0225552
16	228	0.018714
16	229	0.0149367
16	230	0.0112208
16	231	0.0075641
16	232	0.00396402
16	233	0.000418178
16	234	-0.00307583
16	235	-0.00652044
16	236	-0.00991806
16	237	-0.0132711
16	238	-0.016582
16	239	-0.0198532
16	240	-0.023087
17	0	0.141806
17	1	0.146473
17	2	0.151129
17	3	0.155775
17	4	0.160408
17	5	0.165029
17	6	0.169636
17	7	0.17423
17	8	0.178809
17	9	0.183373
17	10	0.187922
17	11	0.192454
17	12	0.196969
17	13	0.201466
17	14	0.205945
17	15	0.210405
17	16	0.214845
17	17	0.219266
17	18	0.223665
17	19	0.228043
17	20	0.232398
17	21	0.236731
17	22	0.241041
17	23	0.245326
17	24	0.249587
17	25	0.253822
17	26	0.258031
17	27	0.262214
17	28	0.266369
17	29	0.270497
17	30	0.274596
17	31	0.27867
17	32	0.282726
17	33	0.286765
17	34	0.290786
17	35	0.294792
17	36	0.298782
17	37	0.302758
17	38	0.30672
17	39	0.31067
17	40	0.314608
17	41	0.318535
17	42	0.322453
17	43	0.326361
17	44	0.33026
17	45	0.334152
17	46	0.338038
17	47	0.341918
17	48	0.345793
17	49	0.349664
17	50	0.353531
17	51	0.357397
17	52	0.361261
17	53	0.365124
17	54	0.368988
17	55	0.372852
17	56	0.376719
17	57	0.380589
17	58	0.384462
17	59	0.38834
17	60	0.392223
17	61	0.396025
17	62	0.399666
17	63	0.403158
17	64	0.406513
17	65	0.409741
17	66	0.412854
17	67	0.415864
17	68	0.418782
17	69	0.421619
17	70	0.424386
17	71	0.427096
17	72	0.42976
17	73	0.432388
17	74	0.434994
17	75	0.437586
17	76	0.440179
17	77	0.442782
17	78	0.445407
17	79	0.448065
17	80	0.450769
17	81	0.453529
17	82	0.456357
17	83	0.459264
17	84	0.462262
17	85	0.465362
17	86	0.468576
17	87	0.471914
17	88	0.475389
17	89	0.479012
17	90	0.482793
17	91	0.487002
17	92	0.491864
17	93	0.497329
17	94	0.503345
17	95	0.509863
17	96	0.51683
17	97	0.524197
17	98	0.531912
17	99	0.539926
17	100	0.548186
17	101	0.556642
17	102	0.565244
17	103	0.57394
17	104	0.58268
17	105	0.591414
17	106	0.600089
17	107	0.608656
17	108	0.617064
17	109	0.625261
17	110	0.633198
17	111	0.640823
17	112	0.648085
17	113	0.654934
17	114	0.661319
17	115	0.667189
17	116	0.672494
17	117	0.677182
17	118	0.681203
17	119	0.684505
17	120	0.687039
17	121	0.689082
17	122	0.690943
17	123	0.692622
17	124	0.694119
17	125	0.695434
17	126	0.696566
17	127	0.697515
17	128	0.69828
17	129	0.69886
17	130	0.699256
17	131	0.699467
17	132	0.699493
17	133	0.699333
17	134	0.698986
17	135	0.698453
17	136	0.697732
17	137	0.696824
17	138	0.695728
17	139	0.694443
17	140	0.69297
17	141	0.691307
17	142	0.689454
17	143	0.687412
17	144	0.685178
17	145	0.682754
17	146	0.680138
17	147	0.677331
17	148	0.674331
17	149	0.671138
17	150	0.667752
17	151	0.664075
17	152	0.660021
17	153	0.655612
17	154	0.650868
17	155	0.645808
17	156	0.640454
17	157	0.634826
17	158	0.628943
17	159	0.622828
17	160	0.616498
17	161	0.609976
17	162	0.603282
17	163	0.596435
17	164	0.589456
17	165	0.582366
17	166	0.575185
17	167	0.567933
17	168	0.56063
17	169	0.553298
17	170	0.545956
17	171	0.538624
17	172	0.531323
17	173	0.524074
17	174	0.516896
17	175	0.50981
17	176	0.502837
17	177	0.495996
17	178	0.489309
17	179	0.482795
17	180	0.476474
17	181	0.470188
17	182	0.463765
17	183	0.45721
17	184	0.450528
17	185	0.443723
17	186	0.436802
17	187	0.429768
17	188	0.422627
17	189	0.415383
17	190	0.408041
17	191	0.400606
17	192	0.393084
17	193	0.385477
17	194	0.377793
17	195	0.370034
17	196	0.362208
17	197	0.354317
17	198	0.346367
17	199	0.338363
17	200	0.33031
17	201	0.322212
17	202	0.314075
17	203	0.305902
17	204	0.2977
17	205	0.289473
17	206	0.281226
17	207	0.272964
17	208	0.26469
17	209	0.256412
17	210	0.248132
17	211	0.239845
17	212	0.231538
17	213	0.22321
17	214	0.214859
17	215	0.206483
17	216	0.198081
17	217	0.18965
17	218	0.181188
17	219	0.172695
17	220	0.164168
17	221	0.155605
17	222	0.147004
17	223	0.138364
17	224	0.129683
17	225	0.120958
17	226	0.112189
17	227	0.103373
17	228	0.0945089
17	229	0.0855943
17	230	0.0766276
17	231	0.0676069
17	232	0.0585304
17	233	0.0493964
17	234	0.040203
17	235	0.0309483
17	236	0.0216306
17	237	0.0122481
17	238	0.00279884
17	239	-0.00671887
17	240	-0.0163069
18	0	0.102452
18	1	0.103562
18	2	0.104701
18	3	0.105867
18	4	0.107059
18	5	0.108278
18	6	0.109521
18	7	0.110788
18	8	0.112077
18	9	0.113389
18	10	0.114723
18	11	0.116076
18	12	0.117449
18	13	0.11884
18	14	0.120248
18	15	0.121673
18	16	0.123114
18	17	0.124569
18	18	0.126038
18	19	0.12752
18	20	0.129015
18	21	0.13052
18	22	0.132035
18	23	0.133559
18	24	0.135092
18	25	0.136633
18	26	0.138179
18	27	0.139732
18	28	0.141288
18	29	0.142849
18	30	0.144413
18	31	0.145978
18	32	0.147548
18	33	0.149123
18	34	0.150706
18	35	0.152298
18	36	0.153902
18	37	0.15552
18	38	0.157152
18	39	0.158802
18	40	0.160471
18	41	0.162161
18	42	0.163874
18	43	0.165612
18	44	0.167377
18	45	0.16917
18	46	0.170994
18	47	0.172851
18	48	0.174743
18	49	0.17667
18	50	0.178637
18	51	0.180643
18	52	0.182692
18	53	0.184785
18	54	0.186924
18	55	0.189111
18	56	0.191347
18	57	0.193636
18	58	0.195979
18	59	0.198377
18	60	0.200833
18	61	0.203242
18	62	0.205507
18	63	0.207641
18	64	0.209658
18	65	0.211571
18	66	0.213393
18	67	0.215137
18	68	0.216817
18	69	0.218446
18	70	0.220036
18	71	0.221602
18	72	0.223157
18	73	0.224713
18	74	0.226284
18	75	0.227883
18	76	0.229523
18	77	0.231219
18	78	0.232982
18	79	0.234826
18	80	0.236764
18	81	0.23881
18	82	0.240977
18	83	0.243278
18	84	0.245726
18	85	0.248335
18	86	0.251117
18	87	0.254087
18	88	0.257256
18	89	0.260639
18	90	0.264249
18	91	0.268199
18	92	0.272574
18	93	0.27735
18	94	0.282497
18	95	0.287989
18	96	0.293799
18	97	0.2999
18	98	0.306264
18	99	0.312865
18	100	0.319675
18	101	0.326668
18	102	0.333816
18	103	0.341091
18	104	0.348468
18	105	0.355919
18	106	0.363416
18	107	0.370933
18	108	0.378442
18	109	0.385917
18	110	0.39333
18	111	0.400654
18	112	0.407863
18	113	0.414928
18	114	0.421823
18	115	0.42852
18	116	0.434993
18	117	0.441215
18	118	0.447158
18	119	0.452795
18	120	0.4581
18	121	0.463395
18	122	0.469003
18	123	0.474897
18	124	0.481045
18	125	0.487421
18	126	0.493995
18	127	0.500739
18	128	0.507623
18	129	0.514618
18	130	0.521696
18	131	0.528829
18	132	0.535986
18	133	0.54314
18	134	0.550262
18	135	0.557322
18	136	0.564293
18	137	0.571144
18	138	0.577848
18	139	0.584375
18	140	0.590697
18	141	0.596785
18	142	0.60261
18	143	0.608143
18	144	0.613355
18	145	0.618218
18	146	0.622703
18	147	0.626781
18	148	0.630423
18	149	0.6336
18	150	0.636284
18	151	0.63867
18	152	0.640969
18	153	0.643175
18	154	0.645279
18	155	0.647276
18	156	0.649158
18	157	0.650918
18	158	0.65255
18	159	0.654045
18	160	0.655398
18	161	0.656601
18	162	0.657648
18	163	0.658531
18	164	0.659243
18	165	0.659778
18	166	0.660128
18	167	0.660286
18	168	0.660246
18	169	0.660001
18	170	0.659543
18	171	0.658865
18	172	0.657961
18	173	0.656823
18	174	0.655445
18	175	0.65382
18	176	0.65194
18	177	0.649799
18	178	0.64739
18	179	0.644705
18	180	0.641738
18	181	0.638539
18	182	0.63516
18	183	0.631601
18	184	0.627861
18	185	0.623939
18	186	0.619834
18	187	0.615546
18	188	0.611073
18	189	0.606415
18	190	0.60157
18	191	0.596538
18	192	0.591317
18	193	0.585908
18	194	0.580309
18	195	0.574518
18	196	0.568536
18	197	0.562361
18	198	0.555992
18	199	0.549429
18	200	0.542671
18	201	0.535716
18	202	0.528564
18	203	0.521213
18	204	0.513664
18	205	0.505914
18	206	0.497964
18	207	0.489812
18	208	0.481457
18	209	0.472898
18	210	0.464135
18	211	0.45517
18	212	0.446004
18	213	0.436639
18	214	0.427074
18	215	0.41731
18	216	0.407347
18	217	0.397185
18	218	0.386825
18	219	0.376267
18	220	0.365511
18	221	0.354558
18	222	0.343407
18	223	0.332059
18	224	0.320515
18	225	0.308775
18	226	0.296838
18	227	0.284705
18	228	0.272377
18	229	0.259854
18	230	0.247136
18	231	0.234223
18	232	0.221116
18	233	0.207814
18	234	0.194319
18	235	0.18063
18	236	0.166748
18	237	0.152673
18	238	0.138405
18	239	0.123945
18	240	0.109293
19	0	0.0639935
19	1	0.0638268
19	2	0.0636898
19	3	0.0635816
19	4	0.0635011
19	5	0.0634475
19	6	0.0634198
19	7	0.063417
19	8	0.0634383
19	9	0.0634826
19	10	0.0635491
19	11	0.0636367
19	12	0.0637446
19	13	0.0638717
19	14	0.0640173
19	15	0.0641802
19	16	0.0643596
19	17	0.0645545
19	18	0.064764
19	19	0.0649872
19	20	0.065223
19	21	0.0654705
19	22	0.0657289
19	23	0.0659971
19	24	0.0662743
19	25	0.0665594
19	26	0.0668515
19	27	0.0671497
19	28	0.0674531
19	29	0.0677606
19	30	0.0680714
19	31	0.0683813
19	32	0.0686884
19	33	0.068995
19	34	0.0693035
19	35	0.0696162
19	36	0.0699354
19	37	0.0702636
19	38	0.070603
19	39	0.0709561
19	40	0.071325
19	41	0.0717123
19	42	0.0721202
19	43	0.0725511
19	44	0.0730073
19	45	0.0734913
19	46	0.0740052
19	47	0.0745515
19	48	0.0751325
19	49	0.0757506
19	50	0.0764081
19	51	0.0771074
19	52	0.0778508
19	53	0.0786406
19	54	0.0794792
19	55	0.080369
19	56	0.0813122
19	57	0.0823113
19	58	0.0833686
19	59	0.0844864
19	60	0.0856671
19	61	0.0868087
19	62	0.0878162
19	63	0.0887021
19	64	0.0894792
19	65	0.09016
19	66	0.0907572
19	67	0.0912834
19	68	0.0917513
19	69	0.0921734
19	70	0.0925625
19	71	0.0929311
19	72	0.0932919
19	73	0.0936574
19	74	0.0940405
19	75	0.0944536
19	76	0.0949094
19	77	0.0954205
19	78	0.0959996
19	79	0.0966593
19	80	0.0974123
19	81	0.0982711
19	82	0.0992484
19	83	0.100357
19	84	0.101609
19	85	0.103018
19	86	0.104595
19	87	0.106355
19	88	0.108308
19	89	0.110469
19	90	0.112849
19	91	0.115385
19	92	0.118007
19	93	0.120716
19	94	0.123514
19	95	0.126402
19	96	0.129382
19	97	0.132456
19	98	0.135624
19	99	0.138889
19	100	0.142253
19	101	0.145715
19	102	0.14928
19	103	0.152947
19	104	0.156718
19	105	0.160595
19	106	0.16458
19	107	0.168674
19	108	0.172878
19	109	0.177195
19	110	0.181626
19	111	0.186172
19	112	0.190834
19	113	0.195615
19	114	0.200517
19	115	0.205539
19	116	0.210685
19	117	0.215956
19	118	0.221353
19	119	0.226878
19	120	0.232532
19	121	0.238502
19	122	0.244951
19	123	0.251849
19	124	0.259164
19	125	0.266863
19	126	0.274916
19	127	0.283292
19	128	0.291957
19	129	0.300882
19	130	0.310034
19	131	0.319381
19	132	0.328893
19	133	0.338538
19	134	0.348284
19	135	0.358099
19	136	0.367952
19	137	0.377811
19	138	0.387646
19	139	0.397424
19	140	0.407113
19	141	0.416683
19	142	0.426101
19	143	0.435337
19	144	0.444358
19	145	0.453133
19	146	0.46163
19	147	0.469818
19	148	0.477666
19	149	0.485141
19	150	0.492212
19	151	0.499237
19	152	0.506569
19	153	0.514173
19	154	0.522014
19	155	0.530054
19	156	0.53826
19	157	0.546594
19	158	0.555021
19	159	0.563505
19	160	0.572011
19	161	0.580503
19	162	0.588944
19	163	0.5973
19	164	0.605535
19	165	0.613612
19	166	0.621496
19	167	0.629151
19	168	0.636542
19	169	0.643632
19	170	0.650386
19	171	0.656769
19	172	0.662744
19	173	0.668275
19	174	0.673327
19	175	0.677865
19	176	0.681852
19	177	0.685252
19	178	0.68803
19	179	0.69015
19	180	0.691577
19	181	0.692574
19	182	0.693428
19	183	0.694131
19	184	0.694677
19	185	0.695061
19	186	0.695275
19	187	0.695313
19	188	0.69517
19	189	0.694839
19	190	0.694313
19	191	0.693587
19	192	0.692654
19	193	0.691508
19	194	0.690142
19	195	0.688551
19	196	0.686728
19	197	0.684666
19	198	0.682361
19	199	0.679804
19	200	0.676991
19	201	0.673914
19	202	0.670568
19	203	0.666946
19	204	0.663042
19	205	0.65885
19	206	0.654363
19	207	0.649575
19	208	0.644481
19	209	0.639073
19	210	0.633345
19	211	0.627305
19	212	0.620968
19	213	0.614336
19	214	0.60741
19	215	0.600194
19	216	0.59269
19	217	0.584899
19	218	0.576825
19	219	0.56847
19	220	0.559835
19	221	0.550924
19	222	0.541739
19	223	0.532283
19	224	0.522556
19	225	0.512563
19	226	0.502305
19	227	0.491784
19	228	0.481003
19	229	0.469965
19	230	0.458671
19	231	0.447125
19	232	0.435328
19	233	0.423282
19	234	0.410991
19	235	0.398456
19	236	0.38568
19	237	0.372665
19	238	0.359413
19	239	0.345928
19	240	0.332211
20	0	0.0353049
20	1	0.0349354
20	2	0.0345874
20	3	0.0342601
20	4	0.0339529
20	5	0.033665
20	6	0.0333958
20	7	0.0331445
20	8	0.0329105
20	9	0.0326931
20	10	0.0324916
20	11	0.0323053
20	12	0.0321335
20	13	0.0319755
20	14	0.0318306
20	15	0.0316982
20	16	0.0315775
20	17	0.0314678
20	18	0.0313685
20	19	0.0312789
20	20	0.0311982
20	21	0.0311258
20	22	0.031061
20	23	0.0310031
20	24	0.0309514
20	25	0.0309052
20	26	0.0308638
20	27	0.0308265
20	28	0.0307927
20	29	0.0307616
20	30	0.0307325
20	31	0.0307013
20	32	0.0306654
20	33	0.0306266
20	34	0.0305867
20	35	0.0305477
20	36	0.0305113
20	37	0.0304795
20	38	0.0304539
20	39	0.0304365
20	40	0.0304292
20	41	0.0304336
20	42	0.0304518
20	43	0.0304855
20	44	0.0305365
20	45	0.0306068
20	46	0.0306981
20	47	0.0308123
20	48	0.0309512
20	49	0.0311167
20	50	0.0313106
20	51	0.0315347
20	52	0.0317909
20	53	0.032081
20	54	0.0324069
20	55	0.0327704
20	56	0.0331733
20	57	0.0336175
20	58	0.0341048
20	59	0.0346371
20	60	0.0352162
20	61	0.0357665
20	62	0.0362176
20	63	0.0365788
20	64	0.0368594
20	65	0.0370686
20	66	0.0372159
20	67	0.0373104
20	68	0.0373617
20	69	0.0373788
20	70	0.0373712
20	71	0.0373482
20	72	0.037319
20	73	0.0372931
20	74	0.0372796
20	75	0.037288
20	76	0.0373275
20	77	0.0374074
20	78	0.0375371
20	79	0.0377259
20	80	0.037983
20	81	0.0383179
20	82	0.0387397
20	83	0.0392579
20	84	0.0398817
20	85	0.0406204
20	86	0.0414834
20	87	0.04248
20	88	0.0436194
20	89	0.0449111
20	90	0.0463642
20	91	0.0478434
20	92	0.049217
20	93	0.0505005
20	94	0.0517095
20	95	0.0528593
20	96	0.0539654
20	97	0.0550433
20	98	0.0561083
20	99	0.057176
20	100	0.0582618
20	101	0.0593811
20	102	0.0605494
20	103	0.0617822
20	104	0.0630948
20	105	0.0645028
20	106	0.0660215
20	107	0.0676665
20	108	0.0694532
20	109	0.071397
20	110	0.0735134
20	111	0.0758178
20	112	0.0783257
20	113	0.0810525
20	114	0.0840136
20	115	0.0872246
20	116	0.0907009
20	117	0.0944579
20	118	0.0985111
20	119	0.102876
20	120	0.107568
20	121	0.112646
20	122	0.118143
20	123	0.124037
20	124	0.130303
20	125	0.136919
20	126	0.14386
20	127	0.151104
20	128	0.158626
20	129	0.166405
20	130	0.174415
20	131	0.182633
20	132	0.191037
20	133	0.199603
20	134	0.208307
20	135	0.217126
20	136	0.226037
20	137	0.235015
20	138	0.244039
20	139	0.253083
20	140	0.262125
20	141	0.271142
20	142	0.280109
20	143	0.289004
20	144	0.297803
20	145	0.306482
20	146	0.315019
20	147	0.32339
20	148	0.33157
20	149	0.339538
20	150	0.347269
20	151	0.355094
20	152	0.363332
20	153	0.371945
20	154	0.380893
20	155	0.390137
20	156	0.399638
20	157	0.409357
20	158	0.419254
20	159	0.429292
20	160	0.43943
20	161	0.44963
20	162	0.459853
20	163	0.470058
20	164	0.480209
20	165	0.490264
20	166	0.500185
20	167	0.509934
20	168	0.519471
20	169	0.528756
20	170	0.537751
20	171	0.546417
20	172	0.554715
20	173	0.562605
20	174	0.570048
20	175	0.577006
20	176	0.583439
20	177	0.589308
20	178	0.594575
20	179	0.599199
20	180	0.603142
20	181	0.606696
20	182	0.610172
20	183	0.613564
20	184	0.616865
20	185	0.620068
20	186	0.623164
20	187	0.626148
20	188	0.629011
20	189	0.631747
20	190	0.634348
20	191	0.636808
20	192	0.639119
20	193	0.641274
20	194	0.643265
20	195	0.645087
20	196	0.64673
20	197	0.648189
20	198	0.649455
20	199	0.650523
20	200	0.651384
20	201	0.652031
20	202	0.652458
20	203	0.652656
20	204	0.65262
20	205	0.652341
20	206	0.651813
20	207	0.651028
20	208	0.649979
20	209	0.648659
20	210	0.647061
20	211	0.645193
20	212	0.643072
20	213	0.640701
20	214	0.638081
20	215	0.635217
20	216	0.632109
20	217	0.628762
20	218	0.625178
20	219	0.621359
20	220	0.617309
20	221	0.61303
20	222	0.608525
20	223	0.603796
20	224	0.598847
20	225	0.59368
20	226	0.588298
20	227	0.582703
20	228	0.576898
20	229	0.570886
20	230	0.56467
20	231	0.558252
20	232	0.551636
20	233	0.544823
20	234	0.537817
20	235	0.530621
20	236	0.523236
20	237	0.515666
20	238	0.507914
20	239	0.499982
20	240	0.491873

## Sheet: Fig4c
km	elevation_m
0	2236.91
1	2203.33
2	2161.91
3	2125.95
4	2099.49
5	2109.73
6	2122.85
7	2146.71
8	2163.99
9	2168.75
10	2164.86
11	2168.46
12	2172.33
13	2180.13
14	2197.34
15	2216.78
16	2229.47
17	2239.78
18	2246.64
19	2248.8
20	2248.56
21	2249.46
22	2247.63
23	2244.8
24	2239.59
25	2232.94
26	2223.42
27	2218.18
28	2215.21
29	2212.33
30	2211.71
31	2222.19
32	2240.74
33	2258.79
34	2277.41
35	2293.87
36	2302.61
37	2306.23
38	2310.89
39	2315.82
40	2320
41	2317.74
42	2317.78
43	2314.56
44	2301.09
45	2285.26
46	2271.8
47	2246.14
48	2224.2
49	2218.04
50	2216.53
51	2219.88
52	2229.12
53	2241.87
54	2249
55	2257.43
56	2264.98
57	2267.4
58	2258.42
59	2244.41
60	2222.74
61	2197.24
62	2172.93
63	2153.35
64	2138.6
65	2131.11
66	2127.15
67	2127.19
68	2130.08
69	2134.28
70	2139.99
71	2147.3
72	2156.31
73	2166.7
74	2177.85
75	2183.32
76	2184.35
77	2184.09
78	2182.45
79	2180.33
80	2184.59
81	2194.18
82	2202.39
83	2209.7
84	2217
85	2225.36
86	2235
87	2254.5
88	2272.56
89	2291.81
90	2307.74
91	2321.17
92	2329.8
93	2348.16
94	2361.14
95	2370.5
96	2370.6
97	2363.51
98	2352.81
99	2347.41
100	2347.63
101	2360.74
102	2371.59
103	2374.46
104	2369.75
105	2356.01
106	2339.77
107	2337.73
108	2340.03
109	2349.3
110	2364.55
111	2368.4
112	2354.82
113	2330.04
114	2312.84
115	2305.85
116	2318.31
117	2337.23
118	2357.75
119	2367.63
120	2371.16
121	2361.01
122	2342.83
123	2334.56
124	2334.51
125	2338.32
126	2343.73
127	2357.3
128	2359.58
129	2341.36
130	2322.01
131	2308.27
132	2297.73
133	2288.6
134	2283.33
135	2272.78
136	2264.28
137	2253.74
138	2251.53
139	2263.35
140	2272.23
141	2274.4
142	2287.27
143	2298.73
144	2291.59
145	2286.96
146	2302.38
147	2308.03
148	2305.75
149	2320.23
150	2338.03
151	2348.93
152	2374.85
153	2408.4
154	2436.87
155	2460.91
156	2469.67
157	2453.22
158	2433.86
159	2412.77
160	2387.63
161	2363.45
162	2356.83
163	2355.78
164	2357.94
165	2366.57
166	2388.69
167	2415.29
168	2432.82
169	2445.68
170	2457.39
171	2458.02
172	2445.26
173	2438.6
174	2443.72
175	2445.85
176	2441.41
177	2440.73
178	2443.96
179	2443.81
180	2436.54
181	2429.04
182	2425.54
183	2419.29
184	2411.42
185	2413.38
186	2420.37
187	2421.24
188	2421.08
189	2415.55
190	2412.28
191	2411.56
192	2411.44
193	2413.16
194	2421.12
195	2426.41
196	2426.41
197	2421.06
198	2412.41
199	2400.75
200	2388.09
201	2378.29
202	2371.94
203	2368.79
204	2365.13
205	2362.31
206	2359.27
207	2349.81
208	2332.37
209	2317.05
210	2304.48
211	2294.51
212	2284.14
213	2283.56
214	2288.92
215	2298.04
216	2311.29
217	2321.02
218	2321.36
219	2316.44
220	2306.23
221	2285.22
222	2278.32
223	2269.84
224	2246.12
225	2222.93
226	2205.8
227	2205.87
228	2224.33
229	2276.4
230	2330.01
231	2400.17
232	2448.61
233	2502.71
234	2503.4
235	2499.82
236	2449.19
237	2393.61
238	2313.03
239	2285.97
240	2315.65

## Sheet: Fig4d,4e;SFig4
Movement rate and stopover use for all deer								Movement rate for full compensators				Stopover use for full compensators
id_yr	timing	compensation	departure.rel.greenup	standardized_DOY_Start	rate.km.day	stopover.day		id_yr	standardized_DOY_Start	rate.km.day		id_yr	standardized_DOY_Start	stopover.day
108_2014	early	Non-compensator	During	-2	6.35736	4.41667		336_2017	-11	2.28902		219_2017	39	0
108_2017	late	Full compensator	Behind	37	10.464	NA		304_2017	-13	2.55596		233_2017	36	0
108_2018	late	Full compensator	Behind	28	7.30141	0		332_2017	-6	2.77029		299_2017	35	0
108_2019	mid	Partial compensator	Ahead	31	4.78689	11.6667		306_2017	-12	2.944		316_2017	20	3.58333
108_2020	mid	Full compensator	Ahead	0	3.66043	17.25		331_2017	-12	3.15419		290_2017	36	7.75
112_2016	mid	Full compensator	Behind	34	6.59807	0		278_2017	10	3.78378		279_2017	26	11
112_2018	mid	Partial compensator	Ahead	0	3	39.6667		302_2017	28	4.32453		333_2017	36	13.1667
116_2014	early	Non-compensator	During	0	5.9384	8.25		291_2017	36	5.1913		278_2017	10	18.5833
117_2014	early	Perfect surfer	During	0	5.70901	7.91667		129_2017	28	5.22667		331_2017	-12	28.25
117_2016	early	Partial compensator	Ahead	-4	3.83851	18.6667		333_2017	36	5.39726		306_2017	-12	32.8333
119_2018	mid	Non-compensator	During	8	3.58719	16		279_2017	26	6.23747		332_2017	-6	37.6667
121_2014	late	Partial compensator	Behind	7	9.00591	5.58333		309_2017	38	7.35889		336_2017	-11	38.5833
121_2016	mid	Perfect surfer	During	6	8.06494	NA		316_2017	20	7.43836		304_2017	-13	41.25
127_2014	late	Full compensator	Behind	10	7.9864	0		233_2017	36	7.56522
127_2016	late	Non-compensator	Behind	55	4.02128	20.4167		308_2017	35	7.60976
129_2016	mid	Full compensator	Behind	38	7.22188	0		290_2017	36	8.56537
129_2017	mid	Full compensator	Behind	28	5.22667	NA		299_2017	35	9.54331
17_2011	early	Full compensator	Ahead	0	3.29151	29.375		219_2017	39	9.87097
17_2012	mid	Partial compensator	Ahead	26	7.00826	0		108_2017	37	10.464
219_2016	late	Full compensator	Behind	46	10.1436	0
219_2017	late	Full compensator	Behind	39	9.87097	0
219_2018	late	Full compensator	Behind	34	8.59535	0
22_2011	late	Full compensator	Ahead	1	2.49743	39.875
22_2012	mid	Partial compensator	Ahead	25	3.67513	25.625
225_2017	mid	Partial compensator	Behind	13	5.52289	8.66667
225_2018	mid	Full compensator	Ahead	-5	4.7068	11
225_2019	early	Full compensator	Ahead	0	3.27724	36.25
225_2020	mid	Full compensator	Ahead	8	5.18777	12.1667
233_2016	late	Partial compensator	Behind	42	9.2093	NA
233_2017	late	Full compensator	Behind	36	7.56522	0
233_2018	late	Partial compensator	Behind	40	8.21477	5.08333
235_2016	mid	Non-compensator	Behind	38	4.97354	NA
235_2018	late	Full compensator	Behind	34	8.25503	0
242_2019	late	Partial compensator	Behind	48	6.02715	8.91667
242_2020	late	Partial compensator	Behind	37	5.88079	3.33333
248_2016	early	Full compensator	Ahead	-22	3.36294	21.5
251_2017	mid	Partial compensator	Behind	12	3.37267	25.0833
251_2018	mid	Partial compensator	Ahead	2	3.26778	16.8333
254_2016	early	Partial compensator	Ahead	-4	4.20571	19.4167
254_2017	mid	Partial compensator	Behind	18	5.63588	13.4167
254_2018	late	Partial compensator	Behind	32	8.10566	3.41667
255_2019	mid	Full compensator	Ahead	12	3.32388	35.5
255_2020	early	Full compensator	Ahead	-10	3.34539	45
257_2017	mid	Partial compensator	Behind	18	4.80519	7.41667
257_2018	mid	Perfect surfer	During	8	4.24176	15.9167
259_2018	mid	Non-compensator	During	11	4.48485	19.0833
259_2019	mid	Non-compensator	Ahead	30	3.27591	32.5
259_2020	late	Non-compensator	During	22	3.90796	18.9167
260_2016	mid	Non-compensator	Ahead	0	2.25243	37.75
260_2017	mid	Non-compensator	Behind	14	2.69961	18.1667
260_2018	early	Full compensator	Ahead	-20	2.61327	33.5
260_2019	early	Full compensator	Ahead	-2	2.7619	35.75
260_2020	early	Full compensator	Ahead	-10	2.86027	24.8333
263_2016	mid	Non-compensator	During	0	2.49146	15.4167
278_2017	mid	Full compensator	Behind	10	3.78378	18.5833
278_2018	mid	Partial compensator	Ahead	0	3.10073	36.8333
279_2017	mid	Full compensator	Behind	26	6.23747	11
279_2018	mid	Non-compensator	During	10	4.34369	20.6667
279_2020	mid	Full compensator	Ahead	9	4.64727	29.3333
282_2017	mid	Non-compensator	Behind	22	3.41019	22
285_2017	late	Full compensator	Behind	40	11.88	NA
286_2017	early	Non-compensator	During	-10	2.79771	41.5
286_2018	early	Full compensator	Ahead	-18	1.54619	37.3333
287_2017	late	Full compensator	Behind	47	2.20408	36.4167
287_2018	late	Partial compensator	Behind	23	2.98446	23.6667
287_2019	early	Full compensator	Ahead	-29	0.971963	96.5833
290_2017	late	Full compensator	Behind	36	8.56537	7.75
290_2018	mid	Full compensator	Ahead	0	3.80442	22.5833
290_2019	late	Perfect surfer	During	47	6.3913	7.25
290_2020	early	Full compensator	Ahead	-7	3.0303	28.5
291_2017	late	Full compensator	Behind	36	5.1913	NA
291_2019	late	Partial compensator	Behind	67	9.93277	NA
291_2020	late	Partial compensator	Behind	34	5.76699	NA
292_2017	early	Non-compensator	During	-12	1.38085	73.75
292_2018	late	Partial compensator	Behind	23	3	27.3333
293_2017	late	Full compensator	Behind	44	10.359	NA
293_2018	mid	Partial compensator	Behind	22	7.04651	NA
298_2017	mid	Partial compensator	Ahead	0	2.60414	NA
298_2018	late	Partial compensator	Behind	26	4.43774	NA
298_2019	early	Full compensator	Ahead	-1	1.62254	NA
299_2017	mid	Full compensator	Behind	35	9.54331	0
299_2018	early	Full compensator	Ahead	-14	2.64208	31.75
3_2011	early	Full compensator	Ahead	-1	3.14019	39.625
30_2011	late	Non-compensator	Ahead	1	1.85951	55.625
30_2012	early	Full compensator	Ahead	0	2.83004	43.5
300_2017	mid	Non-compensator	During	0	1.66501	53.1667
300_2018	early	Full compensator	Ahead	-21	1.56247	57.3333
300_2019	early	Full compensator	Ahead	-28	1.09485	69.5
300_2020	early	Full compensator	Ahead	-16	1.58112	32.5
302_2017	mid	Full compensator	Behind	28	4.32453	NA
302_2018	late	Full compensator	Behind	39	5.90722	NA
303_2017	late	Full compensator	Behind	41	5.68421	13.4167
304_2017	early	Full compensator	Ahead	-13	2.55596	41.25
304_2018	early	Full compensator	Ahead	-8	3.50164	29.25
304_2019	early	Full compensator	Ahead	-1	2.62271	37.0833
305_2017	early	Partial compensator	Ahead	-13	1.89961	47.8333
305_2018	mid	Non-compensator	Ahead	-6	2.5058	37.8333
305_2019	mid	Non-compensator	During	29	3.65217	NA
306_2017	early	Full compensator	Ahead	-12	2.944	32.8333
306_2019	mid	Perfect surfer	During	28	4.81562	4.75
306_2020	mid	Partial compensator	Ahead	12	5.11927	9.33333
308_2017	mid	Full compensator	Behind	35	7.60976	NA
308_2018	mid	Partial compensator	Ahead	-5	2.93953	33.0833
308_2019	late	Perfect surfer	During	44	8.12727	0
309_2017	late	Full compensator	Behind	38	7.35889	NA
309_2018	early	Full compensator	Ahead	-22	2.2639	43.4167
309_2019	mid	Full compensator	Ahead	1	1.97554	NA
316_2017	mid	Full compensator	Behind	20	7.43836	3.58333
319_2018	mid	Non-compensator	During	10	4.04211	7.33333
319_2019	early	Full compensator	Ahead	-25	1.7345	65.25
323_2017	early	Partial compensator	Ahead	-4	2.75366	35
323_2018	early	Full compensator	Ahead	-20	2.92925	22.25
331_2017	early	Full compensator	Ahead	-12	3.15419	28.25
331_2018	mid	Partial compensator	Ahead	1	4.91034	7.58333
331_2019	early	Full compensator	Ahead	0	3.00404	24.25
331_2020	early	Full compensator	Ahead	-7	3.50495	23.8333
332_2017	early	Full compensator	Ahead	-6	2.77029	37.6667
333_2017	late	Full compensator	Behind	36	5.39726	13.1667
334_2017	late	Full compensator	Behind	40	7.07285	NA
336_2017	early	Full compensator	Ahead	-11	2.28902	38.5833
336_2018	early	Full compensator	Ahead	-8	2.45145	29.75
336_2019	early	Full compensator	Ahead	0	2.09139	41
336_2020	mid	Full compensator	Ahead	11	3.41652	12.1667
340_2018	late	Full compensator	Behind	37	8.98785	NA
340_2019	mid	Perfect surfer	During	33	3.66207	17.8333
340_2020	mid	Full compensator	Ahead	10	3.4062	24.4167
344_2018	mid	Non-compensator	During	10	3.82979	24.6667
344_2019	mid	Partial compensator	Ahead	21	4.02568	23.5
344_2020	early	Full compensator	Ahead	-7	3.28163	18.5
345_2018	late	Partial compensator	Behind	26	7.00952	7.16667
345_2019	late	Partial compensator	Behind	53	8.51163	NA
35_2011	late	Perfect surfer	During	33	6.45378	0
358_2018	early	Full compensator	Ahead	-18	3.1726	35.25
359_2018	early	Full compensator	Ahead	-18	2.54982	31.8333
359_2019	late	Perfect surfer	During	49	8.16194	0
359_2020	early	Full compensator	Ahead	-18	2.11268	44.25
369_2018	mid	Perfect surfer	During	15	6.33663	5.33333
369_2019	mid	Perfect surfer	During	37	5.22137	4.58333
371_2019	late	Perfect surfer	During	46	12.1257	NA
371_2020	late	Perfect surfer	During	30	8.7907	3
38_2011	early	Full compensator	Ahead	0	2.93238	40.875
38_2012	early	Full compensator	Ahead	-2	2.98079	41.875
44_2012	late	Partial compensator	Behind	40	6.75799	6
442_2019	mid	Full compensator	Ahead	12	2.90367	41
444_2020	mid	Full compensator	Ahead	12	4.02406	24.5833
451_2020	mid	Non-compensator	Ahead	11	2.55155	31.8333
454_2020	early	Full compensator	Ahead	-7	2.94786	28.5
455_2020	mid	Partial compensator	Ahead	9	4.63433	17.3333
463_2020	late	Perfect surfer	During	28	5.73672	3.33333
465_2020	late	Perfect surfer	During	23	6.34521	9.41667
466_2020	late	Non-compensator	Behind	32	6.528	0
50_2012	late	Perfect surfer	During	43	9.2349	NA

## Sheet: Figure5
id_yr	compensation	departure.greenup	abs.DFP.start	abs.DFP.end
108_2014	Non-compensator	During	1.83969	11.0442
108_2017	Full compensator	Behind	35.2132	4.25
108_2018	Full compensator	Behind	14.1436	5.31368
108_2019	Partial compensator	Ahead	10.9116	9.03351
108_2020	Full compensator	Ahead	24.6602	12.23
112_2016	Full compensator	Behind	28.9978	15.6239
112_2018	Partial compensator	Ahead	11.6806	13.0426
116_2014	Non-compensator	During	4.60835	8.89362
117_2014	Perfect surfer	During	2.83879	4.69444
117_2016	Partial compensator	Ahead	9.2971	15.0575
119_2018	Non-compensator	During	5.5672	17.12
121_2014	Partial compensator	Behind	10.3631	3.55814
121_2016	Perfect surfer	During	0.0093023	2.47418
127_2014	Full compensator	Behind	14.2009	6.31707
127_2016	Non-compensator	Behind	42.637	72.9783
129_2016	Full compensator	Behind	30.0194	5.28966
129_2017	Full compensator	Behind	33.8082	13.6515
17_2011	Full compensator	Ahead	26.5034	3.55639
17_2012	Partial compensator	Ahead	7.81752	2.32468
219_2016	Full compensator	Behind	36.2952	24.3625
219_2017	Full compensator	Behind	51.4556	7.52
219_2018	Full compensator	Behind	27.8323	2
22_2011	Full compensator	Ahead	25.3832	3.86179
22_2012	Partial compensator	Ahead	8.16667	8.72321
225_2017	Partial compensator	Behind	7.47515	0.597015
225_2018	Full compensator	Ahead	18.4917	4.375
225_2019	Full compensator	Ahead	41.1046	4.46565
225_2020	Full compensator	Ahead	18.5938	4.01739
233_2016	Partial compensator	Behind	37.0581	37.0641
233_2017	Full compensator	Behind	35.7299	15.2176
233_2018	Partial compensator	Behind	27.2188	30.5983
235_2016	Non-compensator	Behind	26.7566	36.8867
235_2018	Full compensator	Behind	25.2869	2.14925
242_2019	Partial compensator	Behind	12.7923	14.3971
242_2020	Partial compensator	Behind	13.9529	16.7955
248_2016	Full compensator	Ahead	27.4486	0.773913
251_2017	Partial compensator	Behind	8.24845	4.31373
251_2018	Partial compensator	Ahead	12.6837	7.08696
254_2016	Partial compensator	Ahead	14.9479	8.75758
254_2017	Partial compensator	Behind	12.3069	6.5
254_2018	Partial compensator	Behind	21.2146	16.7576
255_2019	Full compensator	Ahead	27.472	16.5906
255_2020	Full compensator	Ahead	37.1646	7.35261
257_2017	Partial compensator	Behind	13.8104	15.6225
257_2018	Perfect surfer	During	3.35019	6.23529
259_2018	Non-compensator	During	0.187579	14.8095
259_2019	Non-compensator	Ahead	9.61718	17.1935
259_2020	Non-compensator	During	4.92257	15.7193
260_2016	Non-compensator	Ahead	11.764	42.6375
260_2017	Non-compensator	Behind	17.7565	26.1579
260_2018	Full compensator	Ahead	33.4224	7.03922
260_2019	Full compensator	Ahead	45.7241	5.93333
260_2020	Full compensator	Ahead	40.6232	1.48936
263_2016	Non-compensator	During	3.37868	10.7104
278_2017	Full compensator	Behind	15.2486	2.71795
278_2018	Partial compensator	Ahead	10.4619	13.6667
279_2017	Full compensator	Behind	23.3043	7.88136
279_2018	Non-compensator	During	3.58861	15.1389
279_2020	Full compensator	Ahead	13.7323	2.28571
282_2017	Non-compensator	Behind	28.4516	36.2924
285_2017	Full compensator	Behind	52.4057	15.4677
286_2017	Non-compensator	During	0.284404	13.8391
286_2018	Full compensator	Ahead	32.2778	23.8594
287_2017	Full compensator	Behind	50.1972	28.5311
287_2018	Partial compensator	Behind	8.54783	8.23973
287_2019	Full compensator	Ahead	69.7989	20.7143
290_2017	Full compensator	Behind	42.5751	7.5
290_2018	Full compensator	Ahead	11.7918	4.33871
290_2019	Perfect surfer	During	4.08646	4.62222
290_2020	Full compensator	Ahead	36.2144	6.54167
291_2017	Full compensator	Behind	41.9284	28.2658
291_2019	Partial compensator	Behind	26.0748	20
291_2020	Partial compensator	Behind	7.83753	12.7241
292_2017	Non-compensator	During	5.44758	15.4444
292_2018	Partial compensator	Behind	8.68559	7.42647
293_2017	Full compensator	Behind	49.9351	17.6098
293_2018	Partial compensator	Behind	12.4381	17.6
298_2017	Partial compensator	Ahead	12.0197	9.78065
298_2018	Partial compensator	Behind	12.7722	7.55769
298_2019	Full compensator	Ahead	45.1399	29.2727
299_2017	Full compensator	Behind	32.2391	15.9167
299_2018	Full compensator	Ahead	28.5263	3.14545
3_2011	Full compensator	Ahead	25.7104	4.98438
30_2011	Non-compensator	Ahead	24.884	33.7027
30_2012	Full compensator	Ahead	35.4047	6.8
300_2017	Non-compensator	During	5.46774	10.2302
300_2018	Full compensator	Ahead	36.0346	7.2605
300_2019	Full compensator	Ahead	69.883	5.07941
300_2020	Full compensator	Ahead	44.0582	0.179487
302_2017	Full compensator	Behind	22.3936	4.53165
302_2018	Full compensator	Behind	25.9433	12.5
303_2017	Full compensator	Behind	38.1008	3.35385
304_2017	Full compensator	Ahead	22.5532	3.76136
304_2018	Full compensator	Ahead	23.1919	4.82105
304_2019	Full compensator	Ahead	40.761	2.57377
305_2017	Partial compensator	Ahead	21.7222	21.0034
305_2018	Non-compensator	Ahead	18.1067	29.9329
305_2019	Non-compensator	During	3.80546	8.27907
306_2017	Full compensator	Ahead	28.6667	6.71739
306_2019	Perfect surfer	During	5.49859	4.30159
306_2020	Partial compensator	Ahead	10.1786	4.84906
308_2017	Full compensator	Behind	33.1336	9.44238
308_2018	Partial compensator	Ahead	14.1643	16.8934
308_2019	Perfect surfer	During	4.98482	4.1157
309_2017	Full compensator	Behind	30.3969	2.79231
309_2018	Full compensator	Ahead	38.1061	4.40146
309_2019	Full compensator	Ahead	41.5193	15.4576
316_2017	Full compensator	Behind	23.6459	1.76087
319_2018	Non-compensator	During	3.37313	20.5
319_2019	Full compensator	Ahead	65.3119	20.6
323_2017	Partial compensator	Ahead	12.1158	16.275
323_2018	Full compensator	Ahead	34.6393	14.377
331_2017	Full compensator	Ahead	19.3621	6.95
331_2018	Partial compensator	Ahead	12.8778	6.82857
331_2019	Full compensator	Ahead	36.4125	7.4185
331_2020	Full compensator	Ahead	36.0669	12.2629
332_2017	Full compensator	Ahead	12.753	1.475
333_2017	Full compensator	Behind	30.2583	1.95506
334_2017	Full compensator	Behind	36.8836	10.9375
336_2017	Full compensator	Ahead	20.831	2.18803
336_2018	Full compensator	Ahead	22.0922	3.32222
336_2019	Full compensator	Ahead	41.151	7.03704
336_2020	Full compensator	Ahead	15.4481	4.91429
340_2018	Full compensator	Behind	31.3779	13.2396
340_2019	Perfect surfer	During	3.1353	5.61333
340_2020	Full compensator	Ahead	14.07	2.56198
344_2018	Non-compensator	During	0.588936	10.725
344_2019	Partial compensator	Ahead	17.5173	15.4225
344_2020	Full compensator	Ahead	31.5241	15.8113
345_2018	Partial compensator	Behind	20.3486	14.6
345_2019	Partial compensator	Behind	17.0581	14.9394
35_2011	Perfect surfer	During	0.950839	3.76
358_2018	Full compensator	Ahead	32.8393	7.41509
359_2018	Full compensator	Ahead	33.4969	12.7107
359_2019	Perfect surfer	During	6.72714	4.22517
359_2020	Full compensator	Ahead	46.2526	12.3011
369_2018	Perfect surfer	During	4.26182	3.24085
369_2019	Perfect surfer	During	5.67183	1.60858
371_2019	Perfect surfer	During	2.85733	1.7027
371_2020	Perfect surfer	During	1.75849	0.733333
38_2011	Full compensator	Ahead	26.8259	6.02844
38_2012	Full compensator	Ahead	35.18	10.2109
44_2012	Partial compensator	Behind	14.2215	16.5775
442_2019	Full compensator	Ahead	26.8826	3.86364
444_2020	Full compensator	Ahead	16.0586	0.530435
451_2020	Non-compensator	Ahead	14.8399	22.4865
454_2020	Full compensator	Ahead	36.6474	9.19718
455_2020	Partial compensator	Ahead	17.8371	18.3333
463_2020	Perfect surfer	During	2.9409	2.78472
465_2020	Perfect surfer	During	3.27502	0.0810811
466_2020	Non-compensator	Behind	10.2269	18.9172
50_2012	Perfect surfer	During	6.2549	6.76744

## Sheet: SFig1
id_yr	timing	standardized_DOY_Start	scaledIFBFat
108_2014	early	-2	6.59704
108_2017	late	37	3.94136
108_2018	late	28	5.8952
108_2019	mid	31	5.8952
108_2020	mid	0	5.8952
112_2016	mid	34	3.3552
116_2014	early	0	8.82597
117_2014	early	0	9.80289
117_2016	early	-4	5.8952
119_2018	mid	8	3.3552
121_2014	late	7	7.84905
127_2016	late	55	2.96443
129_2016	mid	38	3.94136
129_2017	mid	28	4.91828
219_2016	late	46	3.3552
219_2017	late	39	3.94136
225_2017	mid	13	5.50443
225_2018	mid	-5	4.33213
233_2016	late	42	5.69982
233_2017	late	36	5.8952
233_2018	late	40	3.55059
235_2016	mid	38	3.94136
235_2018	late	34	6.09034
242_2019	late	48	5.8952
242_2020	late	37	4.91828
248_2016	early	-22	4.13674
251_2017	mid	12	3.94136
251_2018	mid	2	2.96443
254_2016	early	-4	5.30905
254_2017	mid	18	4.33213
254_2018	late	32	4.91828
255_2019	mid	12	5.8952
255_2020	early	-10	5.8952
257_2017	mid	18	4.91828
257_2018	mid	8	5.8952
259_2018	mid	11	7.81907
259_2019	mid	30	2.96443
259_2020	late	22	3.3552
260_2016	mid	0	4.91828
260_2017	mid	14	3.55059
260_2018	early	-20	5.50443
260_2019	early	-2	3.94136
260_2020	early	-10	6.65438
263_2016	mid	0	6.11267
278_2017	mid	10	4.91828
278_2018	mid	0	5.8952
279_2017	mid	26	5.8952
279_2020	mid	9	5.8952
282_2017	mid	22	3.55059
285_2017	late	40	3.94136
287_2017	late	47	5.8952
287_2018	late	23	5.8952
290_2017	late	36	3.94136
290_2018	mid	0	5.8952
290_2019	late	47	5.50443
290_2020	early	-7	5.8952
292_2017	early	-12	3.94136
292_2018	late	23	4.33213
300_2017	mid	0	5.8952
300_2020	early	-16	5.8952
304_2017	early	-13	5.30905
304_2018	early	-8	3.94136
304_2019	early	-1	4.91828
306_2017	early	-12	3.55059
308_2017	mid	35	4.91828
308_2018	mid	-5	5.8952
308_2019	late	44	5.8952
323_2017	early	-4	3.94136
323_2018	early	-20	5.8952
331_2017	early	-12	4.13674
331_2018	mid	1	4.91828
331_2019	early	0	4.33213
331_2020	early	-7	5.8952
334_2017	late	40	4.52751
336_2019	early	0	4.91828
336_2020	mid	11	4.91828
340_2020	mid	10	4.52751
344_2019	mid	21	5.50443
344_2020	early	-7	5.8952
345_2018	late	26	6.59704
345_2019	late	53	4.91828
358_2018	early	-18	5.8952
359_2018	early	-18	6.67913
359_2020	early	-18	3.94136
369_2019	mid	37	5.30905
371_2020	late	30	5.50443
442_2019	mid	12	4.91828
444_2020	mid	12	5.50443
451_2020	mid	11	4.91828
454_2020	early	-7	5.50443
463_2020	late	28	4.91828
465_2020	late	23	6.10573
466_2020	late	32	4.52751

## Sheet: SFig3
year	days.mismatched	km	perc.IRG.loss
2011	0	0	0
2011	0	1	0
2011	0	2	0
2011	0	3	0
2011	0	4	0
2011	0	5	0
2011	0	6	0
2011	0	7	0
2011	0	8	0
2011	0	9	0
2011	0	10	0
2011	0	11	0
2011	0	12	0
2011	0	13	0
2011	0	14	0
2011	0	15	0
2011	0	16	0
2011	0	17	0
2011	0	18	0
2011	0	19	0
2011	0	20	0
2011	0	21	0
2011	0	22	0
2011	0	23	0
2011	0	24	0
2011	0	25	0
2011	0	26	0
2011	0	27	0
2011	0	28	0
2011	0	29	0
2011	0	30	0
2011	0	31	0
2011	0	32	0
2011	0	33	0
2011	0	34	0
2011	0	35	0
2011	0	36	0
2011	0	37	0
2011	0	38	0
2011	0	39	0
2011	0	40	0
2011	0	41	0
2011	0	42	0
2011	0	43	0
2011	0	44	0
2011	0	45	0
2011	0	46	0
2011	0	47	0
2011	0	48	0
2011	0	49	0
2011	0	50	0
2011	0	51	0
2011	0	52	0
2011	0	53	0
2011	0	54	0
2011	0	55	0
2011	0	56	0
2011	0	57	0
2011	0	58	0
2011	0	59	0
2011	0	60	0
2011	0	61	0
2011	0	62	0
2011	0	63	0
2011	0	64	0
2011	0	65	0
2011	0	66	0
2011	0	67	0
2011	0	68	0
2011	0	69	0
2011	0	70	0
2011	0	71	0
2011	0	72	0
2011	0	73	0
2011	0	74	0
2011	0	75	0
2011	0	76	0
2011	0	77	0
2011	0	78	0
2011	0	79	0
2011	0	80	0
2011	0	81	0
2011	0	82	0
2011	0	83	0
2011	0	84	0
2011	0	85	0
2011	0	86	0
2011	0	87	0
2011	0	88	0
2011	0	89	0
2011	0	90	0
2011	0	91	0
2011	0	92	0
2011	0	93	0
2011	0	94	0
2011	0	95	0
2011	0	96	0
2011	0	97	0
2011	0	98	0
2011	0	99	0
2011	0	100	0
2011	0	101	0
2011	0	102	0
2011	0	103	0
2011	0	104	0
2011	0	105	0
2011	0	106	0
2011	0	107	0
2011	0	108	0
2011	0	109	0
2011	0	110	0
2011	0	111	0
2011	0	112	0
2011	0	113	0
2011	0	114	0
2011	0	115	0
2011	0	116	0
2011	0	117	0
2011	0	118	0
2011	0	119	0
2011	0	120	0
2011	0	121	0
2011	0	122	0
2011	0	123	0
2011	0	124	0
2011	0	125	0
2011	0	126	0
2011	0	127	0
2011	0	128	0
2011	0	129	0
2011	0	130	0
2011	0	131	0
2011	0	132	0
2011	0	133	0
2011	0	134	0
2011	0	135	0
2011	0	136	0
2011	0	137	0
2011	0	138	0
2011	0	139	0
2011	0	140	0
2011	0	141	0
2011	0	142	0
2011	0	143	0
2011	0	144	0
2011	0	145	0
2011	0	146	0
2011	0	147	0
2011	0	148	0
2011	0	149	0
2011	0	150	0
2011	0	151	0
2011	0	152	0
2011	0	153	0
2011	0	154	0
2011	0	155	0
2011	0	156	0
2011	0	157	0
2011	0	158	0
2011	0	159	0
2011	0	160	0
2011	0	161	0
2011	0	162	0
2011	0	163	0
2011	0	164	0
2011	0	165	0
2011	0	166	0
2011	0	167	0
2011	0	168	0
2011	0	169	0
2011	0	170	0
2011	0	171	0
2011	0	172	0
2011	0	173	0
2011	0	174	0
2011	0	175	0
2011	0	176	0
2011	0	177	0
2011	0	178	0
2011	0	179	0
2011	0	180	0
2011	0	181	0
2011	0	182	0
2011	0	183	0
2011	0	184	0
2011	0	185	0
2011	0	186	0
2011	0	187	0
2011	0	188	0
2011	0	189	0
2011	0	190	0
2011	0	191	0
2011	0	192	0
2011	0	193	0
2011	0	194	0
2011	0	195	0
2011	0	196	0
2011	0	197	0
2011	0	198	0
2011	0	199	0
2011	0	200	0
2011	0	201	0
2011	0	202	0
2011	0	203	0
2011	0	204	0
2011	0	205	0
2011	0	206	0
2011	0	207	0
2011	0	208	0
2011	0	209	0
2011	0	210	0
2011	0	211	0
2011	0	212	0
2011	0	213	0
2011	0	214	0
2011	0	215	0
2011	0	216	0
2011	0	217	0
2011	0	218	0
2011	0	219	0
2011	0	220	0
2011	0	221	0
2011	0	222	0
2011	0	223	0
2011	0	224	0
2011	0	225	0
2011	0	226	0
2011	0	227	0
2011	0	228	0
2011	0	229	0
2011	0	230	0
2011	0	231	0
2011	0	232	0
2011	0	233	0
2011	0	234	0
2011	0	235	0
2011	0	236	0
2011	0	237	0
2011	0	238	0
2011	0	239	0
2011	0	240	0
2011	1	0	0.0819621
2011	1	1	0.148329
2011	1	2	0.279173
2011	1	3	0.195002
2011	1	4	0.186982
2011	1	5	0.169769
2011	1	6	0.18397
2011	1	7	0.246586
2011	1	8	0.316879
2011	1	9	0.263004
2011	1	10	0.234356
2011	1	11	0.321726
2011	1	12	0.399792
2011	1	13	0.79712
2011	1	14	0.61502
2011	1	15	0.775384
2011	1	16	0.581034
2011	1	17	0.652263
2011	1	18	0.673314
2011	1	19	0.5373
2011	1	20	0.449402
2011	1	21	0.469816
2011	1	22	0.683072
2011	1	23	0.595345
2011	1	24	0.342077
2011	1	25	0.324626
2011	1	26	0.32113
2011	1	27	0.267562
2011	1	28	0.295777
2011	1	29	0.252416
2011	1	30	0.237335
2011	1	31	0.328828
2011	1	32	0.37014
2011	1	33	0.411306
2011	1	34	0.267361
2011	1	35	0.248855
2011	1	36	0.364136
2011	1	37	0.445691
2011	1	38	0.474369
2011	1	39	0.387406
2011	1	40	0.354958
2011	1	41	0.345547
2011	1	42	0.320417
2011	1	43	0.292046
2011	1	44	0.574974
2011	1	45	0.523275
2011	1	46	0.523198
2011	1	47	0.436246
2011	1	48	0.33271
2011	1	49	0.396468
2011	1	50	0.859235
2011	1	51	1.3552
2011	1	52	1.52812
2011	1	53	1.12365
2011	1	54	1.9291
2011	1	55	2.25515
2011	1	56	3.33475
2011	1	57	2.3195
2011	1	58	2.2234
2011	1	59	1.73948
2011	1	60	2.09187
2011	1	61	1.76819
2011	1	62	3.41743
2011	1	63	3.63237
2011	1	64	6.06518
2011	1	65	3.46617
2011	1	66	5.92732
2011	1	67	3.56342
2011	1	68	3.59537
2011	1	69	4.15839
2011	1	70	4.42859
2011	1	71	3.86819
2011	1	72	5.16554
2011	1	73	3.47214
2011	1	74	4.57533
2011	1	75	7.67289
2011	1	76	5.8767
2011	1	77	2.73496
2011	1	78	2.87816
2011	1	79	6.52458
2011	1	80	9.24427
2011	1	81	8.8678
2011	1	82	12.0443
2011	1	83	10.28
2011	1	84	7.68023
2011	1	85	5.32869
2011	1	86	2.51703
2011	1	87	2.47425
2011	1	88	1.81358
2011	1	89	1.10449
2011	1	90	1.20847
2011	1	91	2.2046
2011	1	92	2.51543
2011	1	93	2.59751
2011	1	94	2.25263
2011	1	95	3.27632
2011	1	96	2.69383
2011	1	97	4.30318
2011	1	98	5.29373
2011	1	99	3.73067
2011	1	100	2.44189
2011	1	101	2.10138
2011	1	102	1.54284
2011	1	103	2.76188
2011	1	104	1.6229
2011	1	105	1.005
2011	1	106	0.974073
2011	1	107	1.1206
2011	1	108	1.25325
2011	1	109	1.7677
2011	1	110	2.38762
2011	1	111	2.02958
2011	1	112	0.422389
2011	1	113	0.873748
2011	1	114	0.542318
2011	1	115	1.24131
2011	1	116	1.55737
2011	1	117	1.4412
2011	1	118	1.14594
2011	1	119	1.10243
2011	1	120	0.832624
2011	1	121	0.606451
2011	1	122	0.624814
2011	1	123	0.962346
2011	1	124	0.976158
2011	1	125	0.888415
2011	1	126	0.59443
2011	1	127	0.585694
2011	1	128	0.561451
2011	1	129	0.409281
2011	1	130	0.33752
2011	1	131	0.487593
2011	1	132	0.60194
2011	1	133	0.744918
2011	1	134	2.8185
2011	1	135	2.73071
2011	1	136	0.989001
2011	1	137	0.643576
2011	1	138	0.665509
2011	1	139	0.828632
2011	1	140	1.02718
2011	1	141	0.831778
2011	1	142	0.541842
2011	1	143	0.530966
2011	1	144	1.07727
2011	1	145	1.60088
2011	1	146	0.355237
2011	1	147	1.25478
2011	1	148	1.0413
2011	1	149	0.391113
2011	1	150	0.693104
2011	1	151	0.365186
2011	1	152	0.540786
2011	1	153	0.846155
2011	1	154	0.998964
2011	1	155	1.06145
2011	1	156	0.720183
2011	1	157	1.34595
2011	1	158	1.15927
2011	1	159	0.548703
2011	1	160	0.85451
2011	1	161	1.3326
2011	1	162	0.746403
2011	1	163	0.598302
2011	1	164	0.612811
2011	1	165	0.551698
2011	1	166	0.739334
2011	1	167	0.715037
2011	1	168	1.75231
2011	1	169	1.7502
2011	1	170	0.942001
2011	1	171	1.14752
2011	1	172	0.988365
2011	1	173	1.51374
2011	1	174	0.846994
2011	1	175	0.963867
2011	1	176	0.745029
2011	1	177	0.505224
2011	1	178	0.62408
2011	1	179	0.562591
2011	1	180	0.790886
2011	1	181	1.02785
2011	1	182	0.896015
2011	1	183	0.925755
2011	1	184	0.663202
2011	1	185	0.843439
2011	1	186	0.843183
2011	1	187	0.685504
2011	1	188	0.561745
2011	1	189	0.509728
2011	1	190	0.698717
2011	1	191	0.643203
2011	1	192	0.868313
2011	1	193	1.19542
2011	1	194	0.998797
2011	1	195	0.606367
2011	1	196	0.565309
2011	1	197	0.535792
2011	1	198	0.506006
2011	1	199	0.65679
2011	1	200	0.703466
2011	1	201	0.711415
2011	1	202	0.679193
2011	1	203	0.705583
2011	1	204	0.788009
2011	1	205	0.661592
2011	1	206	0.808091
2011	1	207	0.662542
2011	1	208	1.0026
2011	1	209	0.993459
2011	1	210	0.975753
2011	1	211	0.930933
2011	1	212	1.52893
2011	1	213	1.61238
2011	1	214	1.2944
2011	1	215	1.19431
2011	1	216	1.81853
2011	1	217	1.23956
2011	1	218	1.20849
2011	1	219	1.36624
2011	1	220	1.2698
2011	1	221	1.60027
2011	1	222	1.51863
2011	1	223	1.48737
2011	1	224	1.07871
2011	1	225	1.31516
2011	1	226	1.68031
2011	1	227	1.78666
2011	1	228	1.69523
2011	1	229	1.7164
2011	1	230	1.84318
2011	1	231	1.5495
2011	1	232	1.28256
2011	1	233	1.57169
2011	1	234	1.45399
2011	1	235	1.87999
2011	1	236	0.479488
2011	1	237	1.88608
2011	1	238	1.36659
2011	1	239	1.87372
2011	1	240	2.08915
2011	2	0	0.326989
2011	2	1	0.591213
2011	2	2	1.09887
2011	2	3	0.774973
2011	2	4	0.743975
2011	2	5	0.676474
2011	2	6	0.73203
2011	2	7	0.979029
2011	2	8	1.25576
2011	2	9	1.04131
2011	2	10	0.928442
2011	2	11	1.26485
2011	2	12	1.56213
2011	2	13	2.80991
2011	2	14	2.38353
2011	2	15	2.97693
2011	2	16	2.22891
2011	2	17	2.44209
2011	2	18	2.47305
2011	2	19	2.03484
2011	2	20	1.76388
2011	2	21	1.84259
2011	2	22	2.43439
2011	2	23	2.22499
2011	2	24	1.35578
2011	2	25	1.28155
2011	2	26	1.27193
2011	2	27	1.06304
2011	2	28	1.17282
2011	2	29	1.00188
2011	2	30	0.940424
2011	2	31	1.23416
2011	2	32	1.44921
2011	2	33	1.52066
2011	2	34	1.05971
2011	2	35	0.986947
2011	2	36	1.37324
2011	2	37	1.67279
2011	2	38	1.85545
2011	2	39	1.52965
2011	2	40	1.39089
2011	2	41	1.27692
2011	2	42	1.26998
2011	2	43	1.15373
2011	2	44	2.05038
2011	2	45	1.94136
2011	2	46	1.99641
2011	2	47	1.71029
2011	2	48	1.31085
2011	2	49	1.56018
2011	2	50	2.93192
2011	2	51	4.57686
2011	2	52	5.35205
2011	2	53	4.17092
2011	2	54	6.79973
2011	2	55	7.78922
2011	2	56	11.0714
2011	2	57	7.73453
2011	2	58	7.65087
2011	2	59	6.28535
2011	2	60	6.66853
2011	2	61	5.96193
2011	2	62	10.5117
2011	2	63	11.3949
2011	2	64	18.1029
2011	2	65	10.9274
2011	2	66	18.0975
2011	2	67	11.1245
2011	2	68	11.6116
2011	2	69	13.2132
2011	2	70	13.9706
2011	2	71	12.7811
2011	2	72	16.6022
2011	2	73	11.154
2011	2	74	14.4592
2011	2	75	23.551
2011	2	76	18.1381
2011	2	77	9.02119
2011	2	78	9.552
2011	2	79	19.7634
2011	2	80	27.5233
2011	2	81	26.2719
2011	2	82	35.0997
2011	2	83	30.1395
2011	2	84	23.6269
2011	2	85	16.7214
2011	2	86	8.50163
2011	2	87	8.10651
2011	2	88	6.52707
2011	2	89	4.23268
2011	2	90	4.37807
2011	2	91	7.51929
2011	2	92	8.53659
2011	2	93	8.62229
2011	2	94	7.81427
2011	2	95	10.9899
2011	2	96	8.84672
2011	2	97	13.5727
2011	2	98	15.6083
2011	2	99	11.7251
2011	2	100	8.13031
2011	2	101	6.89393
2011	2	102	5.27398
2011	2	103	8.65022
2011	2	104	5.59232
2011	2	105	3.62329
2011	2	106	3.60688
2011	2	107	4.04882
2011	2	108	4.65235
2011	2	109	6.09744
2011	2	110	7.89556
2011	2	111	6.55756
2011	2	112	1.67037
2011	2	113	3.30206
2011	2	114	2.10231
2011	2	115	4.70838
2011	2	116	5.58692
2011	2	117	5.43251
2011	2	118	4.28236
2011	2	119	4.09193
2011	2	120	3.21394
2011	2	121	2.38549
2011	2	122	2.42246
2011	2	123	3.62075
2011	2	124	3.35363
2011	2	125	3.17773
2011	2	126	2.31427
2011	2	127	2.29188
2011	2	128	2.20976
2011	2	129	1.61719
2011	2	130	1.33913
2011	2	131	1.6932
2011	2	132	2.28282
2011	2	133	2.71045
2011	2	134	9.41526
2011	2	135	8.72446
2011	2	136	3.63252
2011	2	137	2.51056
2011	2	138	2.60572
2011	2	139	3.22628
2011	2	140	3.7011
2011	2	141	3.0111
2011	2	142	2.13368
2011	2	143	2.06642
2011	2	144	3.6715
2011	2	145	5.3261
2011	2	146	1.40517
2011	2	147	4.03423
2011	2	148	3.4956
2011	2	149	1.54818
2011	2	150	2.47601
2011	2	151	1.44717
2011	2	152	2.09944
2011	2	153	3.13358
2011	2	154	3.73622
2011	2	155	3.92464
2011	2	156	2.66267
2011	2	157	4.38699
2011	2	158	3.80418
2011	2	159	2.01642
2011	2	160	2.95756
2011	2	161	4.27527
2011	2	162	2.68043
2011	2	163	2.19236
2011	2	164	2.26195
2011	2	165	2.02908
2011	2	166	2.71784
2011	2	167	2.58305
2011	2	168	5.55594
2011	2	169	5.68796
2011	2	170	3.45365
2011	2	171	4.08692
2011	2	172	3.60886
2011	2	173	5.36441
2011	2	174	3.24417
2011	2	175	3.4562
2011	2	176	2.77259
2011	2	177	1.98523
2011	2	178	2.40743
2011	2	179	2.19879
2011	2	180	2.97119
2011	2	181	3.75246
2011	2	182	3.27239
2011	2	183	3.39751
2011	2	184	2.54325
2011	2	185	3.09565
2011	2	186	3.10315
2011	2	187	2.61795
2011	2	188	2.18084
2011	2	189	1.99468
2011	2	190	2.63589
2011	2	191	2.46933
2011	2	192	3.15574
2011	2	193	4.19054
2011	2	194	3.59948
2011	2	195	2.21823
2011	2	196	2.08405
2011	2	197	1.94273
2011	2	198	1.96951
2011	2	199	2.53982
2011	2	200	2.6273
2011	2	201	2.72337
2011	2	202	2.65829
2011	2	203	2.70375
2011	2	204	2.99476
2011	2	205	2.49479
2011	2	206	3.13263
2011	2	207	2.59843
2011	2	208	3.6846
2011	2	209	3.80248
2011	2	210	3.74244
2011	2	211	3.4668
2011	2	212	5.37534
2011	2	213	5.46199
2011	2	214	4.60251
2011	2	215	4.30048
2011	2	216	6.2439
2011	2	217	4.58936
2011	2	218	4.48455
2011	2	219	4.8427
2011	2	220	4.54039
2011	2	221	5.69904
2011	2	222	5.4391
2011	2	223	5.21027
2011	2	224	4.01339
2011	2	225	4.51936
2011	2	226	5.83372
2011	2	227	5.82107
2011	2	228	5.6372
2011	2	229	6.15045
2011	2	230	6.59521
2011	2	231	5.48139
2011	2	232	5.07695
2011	2	233	5.40155
2011	2	234	4.96015
2011	2	235	6.20687
2011	2	236	1.80418
2011	2	237	6.70634
2011	2	238	4.8956
2011	2	239	6.55994
2011	2	240	7.9766
2011	3	0	0.732525
2011	3	1	1.32241
2011	3	2	2.40993
2011	3	3	1.72531
2011	3	4	1.65936
2011	3	5	1.5124
2011	3	6	1.63286
2011	3	7	2.17602
2011	3	8	2.78254
2011	3	9	2.30448
2011	3	10	2.05689
2011	3	11	2.76957
2011	3	12	3.39212
2011	3	13	5.51262
2011	3	14	5.11259
2011	3	15	6.29399
2011	3	16	4.72372
2011	3	17	5.05596
2011	3	18	5.03781
2011	3	19	4.2982
2011	3	20	3.85217
2011	3	21	4.01914
2011	3	22	4.84675
2011	3	23	4.6302
2011	3	24	3.00481
2011	3	25	2.82682
2011	3	26	2.81715
2011	3	27	2.36531
2011	3	28	2.60147
2011	3	29	2.2258
2011	3	30	2.08474
2011	3	31	2.59783
2011	3	32	3.15445
2011	3	33	3.16036
2011	3	34	2.3489
2011	3	35	2.18979
2011	3	36	2.89651
2011	3	37	3.52588
2011	3	38	4.03323
2011	3	39	3.3712
2011	3	40	3.0377
2011	3	41	2.65413
2011	3	42	2.81484
2011	3	43	2.54563
2011	3	44	4.09337
2011	3	45	4.01837
2011	3	46	4.24753
2011	3	47	3.73237
2011	3	48	2.88112
2011	3	49	3.42054
2011	3	50	5.53283
2011	3	51	8.48108
2011	3	52	10.2531
2011	3	53	8.4675
2011	3	54	12.9663
2011	3	55	14.5307
2011	3	56	19.7888
2011	3	57	14.0537
2011	3	58	14.3761
2011	3	59	12.4655
2011	3	60	11.6918
2011	3	61	11.0967
2011	3	62	17.4634
2011	3	63	19.4184
2011	3	64	28.7343
2011	3	65	18.669
2011	3	66	29.4299
2011	3	67	18.8784
2011	3	68	20.3464
2011	3	69	22.7109
2011	3	70	23.7916
2011	3	71	22.7522
2011	3	72	28.5996
2011	3	73	19.4208
2011	3	74	24.5738
2011	3	75	38.3719
2011	3	76	29.8276
2011	3	77	16.2558
2011	3	78	17.3158
2011	3	79	31.9038
2011	3	80	43.2033
2011	3	81	41.0134
2011	3	82	53.4311
2011	3	83	46.4443
2011	3	84	38.6315
2011	3	85	28.1953
2011	3	86	15.6492
2011	3	87	14.4801
2011	3	88	12.8647
2011	3	89	8.93115
2011	3	90	8.78435
2011	3	91	14.0895
2011	3	92	15.7988
2011	3	93	15.647
2011	3	94	14.8999
2011	3	95	20.1022
2011	3	96	15.8792
2011	3	97	23.006
2011	3	98	24.3194
2011	3	99	19.8673
2011	3	100	14.822
2011	3	101	12.4011
2011	3	102	9.96523
2011	3	103	14.761
2011	3	104	10.6623
2011	3	105	7.27484
2011	3	106	7.40477
2011	3	107	8.11167
2011	3	108	9.48393
2011	3	109	11.5283
2011	3	110	14.2156
2011	3	111	11.5954
2011	3	112	3.68884
2011	3	113	6.84
2011	3	114	4.51265
2011	3	115	9.77653
2011	3	116	11.0331
2011	3	117	11.2021
2011	3	118	8.7984
2011	3	119	8.34517
2011	3	120	6.86122
2011	3	121	5.2235
2011	3	122	5.19886
2011	3	123	7.46847
2011	3	124	6.46046
2011	3	125	6.35929
2011	3	126	5.0022
2011	3	127	4.98606
2011	3	128	4.84313
2011	3	129	3.56693
2011	3	130	2.97283
2011	3	131	3.31866
2011	3	132	4.75341
2011	3	133	5.46972
2011	3	134	17.0635
2011	3	135	15.1209
2011	3	136	7.36949
2011	3	137	5.43216
2011	3	138	5.67322
2011	3	139	6.96071
2011	3	140	7.40943
2011	3	141	6.08597
2011	3	142	4.68032
2011	3	143	4.47666
2011	3	144	6.91846
2011	3	145	9.63777
2011	3	146	3.10491
2011	3	147	7.09156
2011	3	148	6.48965
2011	3	149	3.42428
2011	3	150	4.93077
2011	3	151	3.20655
2011	3	152	4.52121
2011	3	153	6.42853
2011	3	154	7.61347
2011	3	155	7.70531
2011	3	156	5.4892
2011	3	157	7.72225
2011	3	158	6.79439
2011	3	159	4.11625
2011	3	160	5.64335
2011	3	161	7.48435
2011	3	162	5.34104
2011	3	163	4.47201
2011	3	164	4.61214
2011	3	165	4.1326
2011	3	166	5.52852
2011	3	167	5.14336
2011	3	168	9.59806
2011	3	169	9.99657
2011	3	170	6.94148
2011	3	171	8.02465
2011	3	172	7.20783
2011	3	173	10.2936
2011	3	174	6.88211
2011	3	175	6.94009
2011	3	176	5.73339
2011	3	177	4.33117
2011	3	178	5.1501
2011	3	179	4.76897
2011	3	180	6.10422
2011	3	181	7.56365
2011	3	182	6.66628
2011	3	183	6.92204
2011	3	184	5.40933
2011	3	185	6.3248
2011	3	186	6.35074
2011	3	187	5.55969
2011	3	188	4.69867
2011	3	189	4.34902
2011	3	190	5.53078
2011	3	191	5.27973
2011	3	192	6.37932
2011	3	193	8.08914
2011	3	194	7.14095
2011	3	195	4.52068
2011	3	196	4.29102
2011	3	197	3.94558
2011	3	198	4.25428
2011	3	199	5.45872
2011	3	200	5.479
2011	3	201	5.78231
2011	3	202	5.82961
2011	3	203	5.75318
2011	3	204	6.29815
2011	3	205	5.22831
2011	3	206	6.72106
2011	3	207	5.60189
2011	3	208	7.46486
2011	3	209	8.01321
2011	3	210	7.91432
2011	3	211	7.15061
2011	3	212	10.307
2011	3	213	10.1341
2011	3	214	9.04163
2011	3	215	8.51504
2011	3	216	11.6612
2011	3	217	9.26696
2011	3	218	9.15739
2011	3	219	9.44319
2011	3	220	8.89435
2011	3	221	10.9791
2011	3	222	10.6978
2011	3	223	10.0457
2011	3	224	8.16032
2011	3	225	8.524
2011	3	226	11.0403
2011	3	227	10.4693
2011	3	228	10.3903
2011	3	229	12.0812
2011	3	230	12.6884
2011	3	231	11.1295
2011	3	232	10.3862
2011	3	233	9.96211
2011	3	234	10.0544
2011	3	235	11.1604
2011	3	236	3.9544
2011	3	237	12.9407
2011	3	238	9.68072
2011	3	239	12.1103
2011	3	240	14.3248
2011	4	0	1.29439
2011	4	1	2.33178
2011	4	2	4.14292
2011	4	3	3.02327
2011	4	4	2.91455
2011	4	5	2.66498
2011	4	6	2.86832
2011	4	7	3.80403
2011	4	8	4.84391
2011	4	9	4.00671
2011	4	10	3.58196
2011	4	11	4.75373
2011	4	12	5.77109
2011	4	13	8.66987
2011	4	14	8.5687
2011	4	15	10.3613
2011	4	16	7.83345
2011	4	17	8.24867
2011	4	18	8.14918
2011	4	19	7.18507
2011	4	20	6.589
2011	4	21	6.86349
2011	4	22	7.74678
2011	4	23	7.62911
2011	4	24	5.23272
2011	4	25	4.90283
2011	4	26	4.90476
2011	4	27	4.14089
2011	4	28	4.53584
2011	4	29	3.88884
2011	4	30	3.63514
2011	4	31	4.35338
2011	4	32	5.37981
2011	4	33	5.25378
2011	4	34	4.09122
2011	4	35	3.82894
2011	4	36	4.86266
2011	4	37	5.92255
2011	4	38	6.86504
2011	4	39	5.83153
2011	4	40	5.21292
2011	4	41	4.42274
2011	4	42	4.90224
2011	4	43	4.41247
2011	4	44	6.57146
2011	4	45	6.61371
2011	4	46	7.14345
2011	4	47	6.38658
2011	4	48	4.97153
2011	4	49	5.87777
2011	4	50	8.44935
2011	4	51	12.6194
2011	4	52	15.5356
2011	4	53	13.4256
2011	4	54	19.3681
2011	4	55	21.3111
2011	4	56	27.9737
2011	4	57	20.4327
2011	4	58	21.4178
2011	4	59	19.4213
2011	4	60	16.7741
2011	4	61	16.6816
2011	4	62	23.6246
2011	4	63	26.831
2011	4	64	36.8564
2011	4	65	25.7578
2011	4	66	38.4185
2011	4	67	26.0593
2011	4	68	28.6774
2011	4	69	31.4348
2011	4	70	32.5674
2011	4	71	32.0592
2011	4	72	39.038
2011	4	73	27.1981
2011	4	74	33.438
2011	4	75	49.8229
2011	4	76	39.2709
2011	4	77	23.5509
2011	4	78	25.1572
2011	4	79	41.4641
2011	4	80	54.2422
2011	4	81	51.3133
2011	4	82	64.8704
2011	4	83	57.2839
2011	4	84	50.2894
2011	4	85	38.0637
2011	4	86	22.9357
2011	4	87	20.7997
2011	4	88	19.9135
2011	4	89	14.676
2011	4	90	13.9845
2011	4	91	21.0716
2011	4	92	23.2483
2011	4	93	22.7607
2011	4	94	22.5732
2011	4	95	29.2939
2011	4	96	22.9792
2011	4	97	31.3202
2011	4	98	30.6435
2011	4	99	27.1594
2011	4	100	21.6663
2011	4	101	18.0126
2011	4	102	15.1259
2011	4	103	20.5211
2011	4	104	16.318
2011	4	105	11.677
2011	4	106	11.9976
2011	4	107	12.9111
2011	4	108	15.1396
2011	4	109	17.3601
2011	4	110	20.4809
2011	4	111	16.6088
2011	4	112	6.39335
2011	4	113	11.0315
2011	4	114	7.57426
2011	4	115	15.7468
2011	4	116	17.1732
2011	4	117	17.9499
2011	4	118	14.1393
2011	4	119	13.3382
2011	4	120	11.4495
2011	4	121	8.95268
2011	4	122	8.71685
2011	4	123	12.0236
2011	4	124	10.1285
2011	4	125	10.2153
2011	4	126	8.4713
2011	4	127	8.49487
2011	4	128	8.31068
2011	4	129	6.17293
2011	4	130	5.18804
2011	4	131	5.31636
2011	4	132	7.71917
2011	4	133	8.76354
2011	4	134	24.5329
2011	4	135	21.1237
2011	4	136	11.772
2011	4	137	9.18596
2011	4	138	9.67332
2011	4	139	11.7277
2011	4	140	11.8165
2011	4	141	9.83289
2011	4	142	8.04066
2011	4	143	7.62037
2011	4	144	10.5388
2011	4	145	13.9733
2011	4	146	5.38675
2011	4	147	10.1314
2011	4	148	9.80912
2011	4	149	5.94694
2011	4	150	7.87361
2011	4	151	5.58188
2011	4	152	7.62708
2011	4	153	10.3728
2011	4	154	12.0368
2011	4	155	12.1013
2011	4	156	8.88494
2011	4	157	11.1392
2011	4	158	9.73946
2011	4	159	6.71031
2011	4	160	8.62154
2011	4	161	10.6309
2011	4	162	8.4994
2011	4	163	7.26676
2011	4	164	7.44019
2011	4	165	6.68598
2011	4	166	8.88711
2011	4	167	8.12539
2011	4	168	13.4066
2011	4	169	14.0935
2011	4	170	10.9614
2011	4	171	12.5177
2011	4	172	11.386
2011	4	173	15.6012
2011	4	174	11.4821
2011	4	175	11.0938
2011	4	176	9.32392
2011	4	177	7.407
2011	4	178	8.74455
2011	4	179	8.0795
2011	4	180	9.85197
2011	4	181	12.0996
2011	4	182	10.8248
2011	4	183	11.1812
2011	4	184	9.03881
2011	4	185	10.3081
2011	4	186	10.321
2011	4	187	9.29325
2011	4	188	7.93493
2011	4	189	7.44473
2011	4	190	9.16452
2011	4	191	8.8598
2011	4	192	10.2879
2011	4	193	12.4612
2011	4	194	11.2159
2011	4	195	7.34211
2011	4	196	7.03845
2011	4	197	6.43897
2011	4	198	7.22261
2011	4	199	9.14574
2011	4	200	9.02226
2011	4	201	9.65552
2011	4	202	9.96055
2011	4	203	9.62111
2011	4	204	10.4031
2011	4	205	8.59882
2011	4	206	11.2917
2011	4	207	9.50701
2011	4	208	11.9366
2011	4	209	13.159
2011	4	210	13.0557
2011	4	211	11.6334
2011	4	212	15.6147
2011	4	213	15.0856
2011	4	214	14.0683
2011	4	215	13.3221
2011	4	216	17.2472
2011	4	217	14.5953
2011	4	218	14.5644
2011	4	219	14.5891
2011	4	220	13.8994
2011	4	221	16.7955
2011	4	222	16.4533
2011	4	223	15.4031
2011	4	224	12.9451
2011	4	225	12.8625
2011	4	226	16.5125
2011	4	227	15.4894
2011	4	228	15.2611
2011	4	229	18.0922
2011	4	230	18.5753
2011	4	231	16.6883
2011	4	232	16.4632
2011	4	233	15.6327
2011	4	234	15.6524
2011	4	235	15.1303
2011	4	236	6.82991
2011	4	237	19.4917
2011	4	238	15.0767
2011	4	239	18.1546
2011	4	240	22.367
2011	5	0	2.00691
2011	5	1	3.60557
2011	5	2	6.22104
2011	5	3	4.63995
2011	5	4	4.48501
2011	5	5	4.11724
2011	5	6	4.41448
2011	5	7	5.81997
2011	5	8	7.37211
2011	5	9	6.09253
2011	5	10	5.45844
2011	5	11	7.12927
2011	5	12	8.58388
2011	5	13	12.165
2011	5	14	12.5361
2011	5	15	14.8616
2011	5	16	11.3711
2011	5	17	11.8524
2011	5	18	11.6795
2011	5	19	10.5777
2011	5	20	9.83934
2011	5	21	10.2298
2011	5	22	11.0462
2011	5	23	11.0901
2011	5	24	7.96802
2011	5	25	7.44734
2011	5	26	7.47206
2011	5	27	6.34612
2011	5	28	6.91825
2011	5	29	5.94588
2011	5	30	5.55047
2011	5	31	6.45328
2011	5	32	8.00993
2011	5	33	7.76049
2011	5	34	6.23153
2011	5	35	5.85811
2011	5	36	7.27072
2011	5	37	8.79488
2011	5	38	10.2071
2011	5	39	8.81693
2011	5	40	7.83615
2011	5	41	6.55029
2011	5	42	7.46534
2011	5	43	6.69198
2011	5	44	9.42275
2011	5	45	9.63945
2011	5	46	10.5678
2011	5	47	9.55294
2011	5	48	7.50427
2011	5	49	8.82031
2011	5	50	11.6654
2011	5	51	16.9036
2011	5	52	20.8982
2011	5	53	18.6743
2011	5	54	25.5805
2011	5	55	27.7604
2011	5	56	35.3527
2011	5	57	26.717
2011	5	58	28.3982
2011	5	59	26.607
2011	5	60	22.0367
2011	5	61	22.6008
2011	5	62	29.4071
2011	5	63	33.811
2011	5	64	43.4917
2011	5	65	32.343
2011	5	66	45.7623
2011	5	67	32.92
2011	5	68	36.5807
2011	5	69	39.4825
2011	5	70	40.3969
2011	5	71	40.3585
2011	5	72	47.7728
2011	5	73	34.5022
2011	5	74	41.1866
2011	5	75	58.6142
2011	5	76	47.0373
2011	5	77	30.7647
2011	5	78	32.8483
2011	5	79	49.2996
2011	5	80	62.2025
2011	5	81	58.793
2011	5	82	72.0819
2011	5	83	64.6987
2011	5	84	59.1972
2011	5	85	46.4833
2011	5	86	30.0612
2011	5	87	26.9899
2011	5	88	27.1222
2011	5	89	21.0058
2011	5	90	19.6936
2011	5	91	28.1231
2011	5	92	30.5284
2011	5	93	29.7476
2011	5	94	30.3568
2011	5	95	38.1312
2011	5	96	30.0605
2011	5	97	38.7491
2011	5	98	35.747
2011	5	99	33.8586
2011	5	100	28.4541
2011	5	101	23.6763
2011	5	102	20.5856
2011	5	103	26.1421
2011	5	104	22.3509
2011	5	105	16.6612
2011	5	106	17.0996
2011	5	107	18.1955
2011	5	108	21.1885
2011	5	109	23.3252
2011	5	110	26.5236
2011	5	111	21.6084
2011	5	112	9.67931
2011	5	113	15.5417
2011	5	114	11.1077
2011	5	115	22.0569
2011	5	116	23.546
2011	5	117	25.0787
2011	5	118	19.8809
2011	5	119	18.7076
2011	5	120	16.6859
2011	5	121	13.3756
2011	5	122	12.7523
2011	5	123	16.9612
2011	5	124	14.3251
2011	5	125	14.6191
2011	5	126	12.5472
2011	5	127	12.6355
2011	5	128	12.4341
2011	5	129	9.3314
2011	5	130	7.91929
2011	5	131	7.70358
2011	5	132	10.9705
2011	5	133	12.4358
2011	5	134	31.4308
2011	5	135	26.7794
2011	5	136	16.5389
2011	5	137	13.5456
2011	5	138	14.3982
2011	5	139	17.2166
2011	5	140	16.7158
2011	5	141	14.1092
2011	5	142	12.0477
2011	5	143	11.3609
2011	5	144	14.4948
2011	5	145	18.3625
2011	5	146	8.16835
2011	5	147	13.2323
2011	5	148	13.4907
2011	5	149	9.02544
2011	5	150	11.2209
2011	5	151	8.49504
2011	5	152	11.2531
2011	5	153	14.7544
2011	5	154	16.6951
2011	5	155	16.9855
2011	5	156	12.8603
2011	5	157	14.3286
2011	5	158	12.8891
2011	5	159	9.69596
2011	5	160	11.777
2011	5	161	13.8552
2011	5	162	12.05
2011	5	163	10.4795
2011	5	164	10.6275
2011	5	165	9.60861
2011	5	166	12.6088
2011	5	167	11.3992
2011	5	168	17.1612
2011	5	169	18.0247
2011	5	170	15.2585
2011	5	171	17.3762
2011	5	172	15.9045
2011	5	173	21.0255
2011	5	174	16.7438
2011	5	175	15.7759
2011	5	176	13.4289
2011	5	177	11.0486
2011	5	178	12.8745
2011	5	179	11.968
2011	5	180	14.0895
2011	5	181	17.1284
2011	5	182	15.5733
2011	5	183	15.9608
2011	5	184	13.2427
2011	5	185	14.8663
2011	5	186	14.8298
2011	5	187	13.6217
2011	5	188	11.7257
2011	5	189	11.1469
2011	5	190	13.361
2011	5	191	13.0248
2011	5	192	14.7181
2011	5	193	17.1414
2011	5	194	15.6235
2011	5	195	10.5855
2011	5	196	10.1806
2011	5	197	9.35252
2011	5	198	10.6914
2011	5	199	13.3918
2011	5	200	13.0225
2011	5	201	13.7394
2011	5	202	14.7687
2011	5	203	14.089
2011	5	204	15.1355
2011	5	205	12.4882
2011	5	206	16.4706
2011	5	207	14.1081
2011	5	208	16.8415
2011	5	209	18.8419
2011	5	210	18.7869
2011	5	211	16.6595
2011	5	212	21.0216
2011	5	213	20.177
2011	5	214	19.412
2011	5	215	18.4413
2011	5	216	22.7389
2011	5	217	20.2413
2011	5	218	20.3067
2011	5	219	20.0504
2011	5	220	19.2156
2011	5	221	22.6782
2011	5	222	22.4815
2011	5	223	20.9976
2011	5	224	18.0055
2011	5	225	17.3968
2011	5	226	21.9301
2011	5	227	20.3631
2011	5	228	20.2742
2011	5	229	23.7318
2011	5	230	24.4533
2011	5	231	22.2034
2011	5	232	22.7112
2011	5	233	18.8164
2011	5	234	20.4282
2011	5	235	19.0315
2011	5	236	10.2287
2011	5	237	25.8165
2011	5	238	20.6812
2011	5	239	24.0915
2011	5	240	30.2317
2011	6	0	2.86305
2011	6	1	5.12693
2011	6	2	8.57081
2011	6	3	6.54244
2011	6	4	6.34159
2011	6	5	5.84836
2011	6	6	6.24286
2011	6	7	8.17423
2011	6	8	10.2903
2011	6	9	8.50235
2011	6	10	7.63797
2011	6	11	9.81375
2011	6	12	11.73
2011	6	13	15.8979
2011	6	14	16.8382
2011	6	15	19.5628
2011	6	16	15.1988
2011	6	17	15.7411
2011	6	18	15.5233
2011	6	19	14.3598
2011	6	20	13.475
2011	6	21	13.9806
2011	6	22	14.6545
2011	6	23	14.9001
2011	6	24	11.1299
2011	6	25	10.396
2011	6	26	10.4503
2011	6	27	8.92984
2011	6	28	9.68389
2011	6	29	8.34547
2011	6	30	7.78648
2011	6	31	8.85039
2011	6	32	10.9574
2011	6	33	10.6075
2011	6	34	8.74808
2011	6	35	8.20397
2011	6	36	10.026
2011	6	37	12.0608
2011	6	38	13.9303
2011	6	39	12.2297
2011	6	40	10.8305
2011	6	41	8.99141
2011	6	42	10.4286
2011	6	43	9.32064
2011	6	44	12.581
2011	6	45	13.0171
2011	6	46	14.399
2011	6	47	13.1173
2011	6	48	10.4025
2011	6	49	12.1379
2011	6	50	15.1528
2011	6	51	21.286
2011	6	52	26.1945
2011	6	53	24.0007
2011	6	54	31.4788
2011	6	55	33.8115
2011	6	56	41.9906
2011	6	57	32.8546
2011	6	58	35.141
2011	6	59	33.6794
2011	6	60	27.4887
2011	6	61	28.7105
2011	6	62	35.0355
2011	6	63	40.4485
2011	6	64	49.3317
2011	6	65	38.5588
2011	6	66	52.0728
2011	6	67	39.5742
2011	6	68	44.055
2011	6	69	46.9479
2011	6	70	47.4255
2011	6	71	47.6694
2011	6	72	55.083
2011	6	73	41.3904
2011	6	74	48.0792
2011	6	75	65.5699
2011	6	76	53.6954
2011	6	77	37.7974
2011	6	78	40.2532
2011	6	79	56.0676
2011	6	80	68.3535
2011	6	81	64.6783
2011	6	82	77.0792
2011	6	83	70.2474
2011	6	84	66.1487
2011	6	85	53.7348
2011	6	86	36.8925
2011	6	87	33.0318
2011	6	88	34.1614
2011	6	89	27.5618
2011	6	90	25.6711
2011	6	91	35.0173
2011	6	92	37.4687
2011	6	93	36.4872
2011	6	94	37.9215
2011	6	95	46.3726
2011	6	96	37.0369
2011	6	97	45.5346
2011	6	98	40.3931
2011	6	99	40.1695
2011	6	100	35.0745
2011	6	101	29.357
2011	6	102	26.2106
2011	6	103	31.7389
2011	6	104	28.5723
2011	6	105	22.0471
2011	6	106	22.4694
2011	6	107	23.755
2011	6	108	27.3335
2011	6	109	29.2628
2011	6	110	32.2858
2011	6	111	26.5907
2011	6	112	13.4317
2011	6	113	20.1643
2011	6	114	14.9701
2011	6	115	28.3393
2011	6	116	29.8562
2011	6	117	32.2087
2011	6	118	25.7155
2011	6	119	24.2086
2011	6	120	22.325
2011	6	121	18.2886
2011	6	122	17.1156
2011	6	123	22.0876
2011	6	124	18.9642
2011	6	125	19.4289
2011	6	126	17.0771
2011	6	127	17.2315
2011	6	128	17.0286
2011	6	129	12.9308
2011	6	130	11.0907
2011	6	131	10.4677
2011	6	132	14.3851
2011	6	133	16.3689
2011	6	134	37.618
2011	6	135	32.1574
2011	6	136	21.4651
2011	6	137	18.31
2011	6	138	19.6441
2011	6	139	23.1471
2011	6	140	21.9217
2011	6	141	18.8635
2011	6	142	16.5281
2011	6	143	15.5623
2011	6	144	18.7353
2011	6	145	22.6695
2011	6	146	11.3606
2011	6	147	16.4607
2011	6	148	17.5268
2011	6	149	12.5586
2011	6	150	14.8953
2011	6	151	11.8575
2011	6	152	15.2581
2011	6	153	19.4165
2011	6	154	21.3678
2011	6	155	21.8953
2011	6	156	17.0987
2011	6	157	17.4434
2011	6	158	16.2004
2011	6	159	13.0101
2011	6	160	15.0801
2011	6	161	17.2411
2011	6	162	15.9069
2011	6	163	14.0214
2011	6	164	14.0919
2011	6	165	12.8406
2011	6	166	16.5608
2011	6	167	14.875
2011	6	168	20.9012
2011	6	169	21.8967
2011	6	170	19.6821
2011	6	171	22.3864
2011	6	172	20.6015
2011	6	173	26.6711
2011	6	174	22.3451
2011	6	175	20.7592
2011	6	176	17.896
2011	6	177	15.1477
2011	6	178	17.4612
2011	6	179	16.3187
2011	6	180	18.6239
2011	6	181	22.4581
2011	6	182	20.7324
2011	6	183	21.0779
2011	6	184	17.8531
2011	6	185	19.8071
2011	6	186	19.7033
2011	6	187	18.3605
2011	6	188	15.928
2011	6	189	15.3182
2011	6	190	17.9588
2011	6	191	17.6008
2011	6	192	19.5404
2011	6	193	22.0375
2011	6	194	20.2384
2011	6	195	14.1813
2011	6	196	13.6729
2011	6	197	12.6377
2011	6	198	14.6365
2011	6	199	17.992
2011	6	200	17.4116
2011	6	201	18.33
2011	6	202	20.1492
2011	6	203	19.0925
2011	6	204	20.1434
2011	6	205	16.4658
2011	6	206	22.0767
2011	6	207	19.0775
2011	6	208	21.9918
2011	6	209	24.7614
2011	6	210	24.8099
2011	6	211	22.0187
2011	6	212	26.4075
2011	6	213	25.3624
2011	6	214	24.8798
2011	6	215	23.6948
2011	6	216	28.0663
2011	6	217	25.9247
2011	6	218	26.0665
2011	6	219	24.7738
2011	6	220	24.588
2011	6	221	28.357
2011	6	222	28.3901
2011	6	223	26.6331
2011	6	224	23.136
2011	6	225	22.0351
2011	6	226	27.1544
2011	6	227	25.3145
2011	6	228	23.7104
2011	6	229	29.3494
2011	6	230	30.5796
2011	6	231	28.0046
2011	6	232	29.204
2011	6	233	20.5652
2011	6	234	24.2877
2011	6	235	21.5742
2011	6	236	14.0366
2011	6	237	31.7369
2011	6	238	26.1213
2011	6	239	29.8219
2011	6	240	38.0506
2011	7	0	3.8546
2011	7	1	6.87638
2011	7	2	11.1281
2011	7	3	8.69584
2011	7	4	8.4519
2011	7	5	7.83433
2011	7	6	8.32179
2011	7	7	10.8138
2011	7	8	13.5181
2011	7	9	11.1767
2011	7	10	10.0721
2011	7	11	12.7354
2011	7	12	15.1243
2011	7	13	19.7808
2011	7	14	21.3366
2011	7	15	24.3116
2011	7	16	19.2144
2011	7	17	19.8143
2011	7	18	19.5846
2011	7	19	18.4206
2011	7	20	17.382
2011	7	21	17.9958
2011	7	22	18.4786
2011	7	23	18.9566
2011	7	24	14.6339
2011	7	25	13.6824
2011	7	26	13.7677
2011	7	27	11.8362
2011	7	28	12.765
2011	7	29	11.0331
2011	7	30	10.2974
2011	7	31	11.4977
2011	7	32	14.1961
2011	7	33	13.7461
2011	7	34	11.5084
2011	7	35	10.8768
2011	7	36	13.1638
2011	7	37	15.631
2011	7	38	17.9242
2011	7	39	15.9741
2011	7	40	14.1215
2011	7	41	11.6911
2011	7	42	13.7131
2011	7	43	12.2364
2011	7	44	15.974
2011	7	45	16.6679
2011	7	46	18.5165
2011	7	47	16.9747
2011	7	48	13.5927
2011	7	49	15.7294
2011	7	50	18.8551
2011	7	51	25.7062
2011	7	52	31.3389
2011	7	53	29.2771
2011	7	54	37.0384
2011	7	55	39.4696
2011	7	56	47.9943
2011	7	57	38.7864
2011	7	58	41.5425
2011	7	59	40.4306
2011	7	60	33.0312
2011	7	61	34.8337
2011	7	62	40.5164
2011	7	63	46.7006
2011	7	64	54.6357
2011	7	65	44.4181
2011	7	66	57.6426
2011	7	67	45.9646
2011	7	68	51.021
2011	7	69	53.8069
2011	7	70	53.7091
2011	7	71	54.0808
2011	7	72	61.2539
2011	7	73	47.8431
2011	7	74	54.263
2011	7	75	71.2032
2011	7	76	59.5321
2011	7	77	44.5232
2011	7	78	47.2386
2011	7	79	62.0435
2011	7	80	73.3364
2011	7	81	69.5483
2011	7	82	80.8494
2011	7	83	74.6945
2011	7	84	71.6816
2011	7	85	59.9921
2011	7	86	43.3398
2011	7	87	38.8783
2011	7	88	40.844
2011	7	89	34.0823
2011	7	90	31.7125
2011	7	91	41.5865
2011	7	92	43.9684
2011	7	93	42.8725
2011	7	94	45.0433
2011	7	95	53.8609
2011	7	96	43.7719
2011	7	97	51.7559
2011	7	98	44.8595
2011	7	99	46.1261
2011	7	100	41.4328
2011	7	101	34.9795
2011	7	102	31.8708
2011	7	103	37.2926
2011	7	104	34.7985
2011	7	105	27.6499
2011	7	106	27.914
2011	7	107	29.4127
2011	7	108	33.3779
2011	7	109	35.0528
2011	7	110	37.729
2011	7	111	31.5053
2011	7	112	17.5338
2011	7	113	24.7825
2011	7	114	19.0514
2011	7	115	34.3887
2011	7	116	35.9317
2011	7	117	39.1114
2011	7	118	31.436
2011	7	119	29.6795
2011	7	120	28.1621
2011	7	121	23.4995
2011	7	122	21.6525
2011	7	123	27.2796
2011	7	124	23.9177
2011	7	125	24.497
2011	7	126	21.9244
2011	7	127	22.1205
2011	7	128	21.9193
2011	7	129	16.8602
2011	7	130	14.6204
2011	7	131	13.568
2011	7	132	17.896
2011	7	133	20.4696
2011	7	134	43.0859
2011	7	135	37.2712
2011	7	136	26.4225
2011	7	137	23.3126
2011	7	138	25.2196
2011	7	139	29.2831
2011	7	140	27.2651
2011	7	141	23.7701
2011	7	142	21.3168
2011	7	143	20.0898
2011	7	144	23.1752
2011	7	145	26.9364
2011	7	146	14.8738
2011	7	147	19.8286
2011	7	148	21.8477
2011	7	149	16.442
2011	7	150	18.816
2011	7	151	15.6117
2011	7	152	19.5659
2011	7	153	24.2359
2011	7	154	25.1161
2011	7	155	26.0915
2011	7	156	21.4506
2011	7	157	21.0345
2011	7	158	19.6658
2011	7	159	16.6527
2011	7	160	18.5461
2011	7	161	20.7899
2011	7	162	19.9856
2011	7	163	17.8036
2011	7	164	17.7593
2011	7	165	16.3184
2011	7	166	20.646
2011	7	167	18.477
2011	7	168	24.5682
2011	7	169	25.7593
2011	7	170	24.1345
2011	7	171	27.4839
2011	7	172	25.574
2011	7	173	32.3374
2011	7	174	28.2069
2011	7	175	26.1807
2011	7	176	22.6596
2011	7	177	19.5165
2011	7	178	22.2503
2011	7	179	20.8998
2011	7	180	23.2557
2011	7	181	27.922
2011	7	182	26.1255
2011	7	183	26.3714
2011	7	184	22.7583
2011	7	185	25.0456
2011	7	186	24.7801
2011	7	187	23.3429
2011	7	188	20.4146
2011	7	189	19.8244
2011	7	190	22.8111
2011	7	191	22.4329
2011	7	192	24.5369
2011	7	193	26.9938
2011	7	194	24.9872
2011	7	195	18.0261
2011	7	196	17.4548
2011	7	197	16.2424
2011	7	198	18.8698
2011	7	199	22.4925
2011	7	200	21.9767
2011	7	201	23.2947
2011	7	202	25.8916
2011	7	203	24.4216
2011	7	204	25.5645
2011	7	205	21.0233
2011	7	206	27.8968
2011	7	207	24.3651
2011	7	208	27.0748
2011	7	209	30.7021
2011	7	210	30.8606
2011	7	211	27.5399
2011	7	212	31.6947
2011	7	213	30.3835
2011	7	214	30.3512
2011	7	215	28.9553
2011	7	216	33.0351
2011	7	217	31.495
2011	7	218	31.0446
2011	7	219	29.6837
2011	7	220	30.0473
2011	7	221	33.8603
2011	7	222	34.0912
2011	7	223	31.9297
2011	7	224	28.0062
2011	7	225	26.6848
2011	7	226	32.1985
2011	7	227	30.1288
2011	7	228	27.7585
2011	7	229	32.4873
2011	7	230	34.5911
2011	7	231	25.8851
2011	7	232	34.3391
2011	7	233	21.856
2011	7	234	26.2039
2011	7	235	24.3995
2011	7	236	18.1197
2011	7	237	37.2447
2011	7	238	31.4417
2011	7	239	35.3004
2011	7	240	44.8365
2012	0	0	0
2012	0	1	0
2012	0	2	0
2012	0	3	0
2012	0	4	0
2012	0	5	0
2012	0	6	0
2012	0	7	0
2012	0	8	0
2012	0	9	0
2012	0	10	0
2012	0	11	0
2012	0	12	0
2012	0	13	0
2012	0	14	0
2012	0	15	0
2012	0	16	0
2012	0	17	0
2012	0	18	0
2012	0	19	0
2012	0	20	0
2012	0	21	0
2012	0	22	0
2012	0	23	0
2012	0	24	0
2012	0	25	0
2012	0	26	0
2012	0	27	0
2012	0	28	0
2012	0	29	0
2012	0	30	0
2012	0	31	0
2012	0	32	0
2012	0	33	0
2012	0	34	0
2012	0	35	0
2012	0	36	0
2012	0	37	0
2012	0	38	0
2012	0	39	0
2012	0	40	0
2012	0	41	0
2012	0	42	0
2012	0	43	0
2012	0	44	0
2012	0	45	0
2012	0	46	0
2012	0	47	0
2012	0	48	0
2012	0	49	0
2012	0	50	0
2012	0	51	0
2012	0	52	0
2012	0	53	0
2012	0	54	0
2012	0	55	0
2012	0	56	0
2012	0	57	0
2012	0	58	0
2012	0	59	0
2012	0	60	0
2012	0	61	0
2012	0	62	0
2012	0	63	0
2012	0	64	0
2012	0	65	0
2012	0	66	0
2012	0	67	0
2012	0	68	0
2012	0	69	0
2012	0	70	0
[truncated: 13,425 more rows]
